# Supplementary material for: Global Transcriptome Analysis During Adipogenic Differentiation and Involvement of Transthyretin Gene in Adipogenesis in Cattle
Source: Front Genet. 2018 Oct 18;9:463. doi: 10.3389/fgene.2018.00463 (PMC6200853; doi:10.3389/fgene.2018.00463)
Supplement: Supplementary file 1 [file Table_1.XLSX]

## Sheet: title page
Global transcriptome analysis during adipogenic differentiation: effects of the transthyretin gene on adipocyte differentiation in cattle
Hanfang Cai, Mingxun Li, Xiaomei Sun, Martin Plath, Xianyong Lan, Chuzhao Lei, Yongzhen Huang, Yueyu Bai, Xinglei Qi, Fengpeng Lin, and Hong Chen
Correspondence author: HONG CHEN, E-mail: chenhong1212@263.net

## Sheet: Sequence-potentianovel genes
Table S1 Sequence of potential novel genes
>TCONS_00003877
CCCCTGTGGCCGCGGAGAAGGACCGGCCGGACCCTCCCTGGGCCGGGCCGCCGCGGTGGG
CAGGGAGAGGGTCTTCCCTGCCCGGAGCGCCTGGACTCGGGCTCGGCGGTCCGGACTCCT
CCTGGGCCGCCCTCAGGAGCGTTTGCTTCGCCCTCGGCCCCGCTCCGGAGGTGGGGACCC
GCCCGCCGGAGTCGTGAGGGTTGACGGGGAGAGGCGGGCGCGTGTGCGGCCGCCCCACCC
CAACCCGTGGGGTCCGGTCGCCCGAGGCGTCTCCTGGCACACATGCTGTTTCTTTTTCAA
AGTCCCGATGGGTCCGGAGACGTGGATGGACCGGACCCTGCTTCCGCGGGTGGCCGGGGA
GGGCGCGCCCGACCCTTCAGCGTGCCTTCGTGGGTCTCGGTCGTCGGATGCGACTTTGTC
TCACCCCTCCCCACCTCCCTGAATCCCGGTCAGGAGGTGGGGACCGGCTCGGGCCGTCCT
GGGTGCCCCATCTAGGACGGTCTGGGTCCCGCCCGGGCGCGGTCCCTGGTCGGGGCCCGC
TCGTCTCGTTGGAGGCGCCGCGCTGACGGTTCTTCCTTCTTGTTTCTTGATGCTCATCGA
AGCCAAATCCCCGTTCGGAGACTCCGACGGACCGGTACCCCTACCCGTGTGGGCGAAGCG
GGAGAGGGCGCCCCCGGCCAGCTCCCTCTCCCTTGGTGGGTGTCCCCGCCCCCACTTTGG
CCATCGCGCGCCCCCTCCCCC
>TCONS_00003878
GGTGATCGTCGCGGCGCTCCGGGGCCGGGCTCTGGGGTGGCCGGACCGGGTCGACCAGCA
TCTCCCCGTGCCCCTGTGGCCGCGGAGAAGGACCGGCCGGACCCTCCCTGGGCCGGGCCG
CCGCGGTGGGCAGGGAGAGGGTCTTCCCTGCCCGGAGCGCCTGGACTCGGGCTCGGCGGT
CCGGACTCCTCCTGGGCCGCCCTCAGGAGCGTTTGCTTCGCCCTCGGCCCCGCTCCGGAG
GTGGGGACCCGCCCGCCGGAGTCGTGAGGGTTGACGGGGAGAGGCGGGCGCGTGTGCGGC
CGCCCCACCCCAACCCGTGGGGTCCGGTCGCCCGAGGCGTCTCCTGGCACACATGCTGTT
TCTTTTTCAAAGTCCCGATGGGTCCGGAGACGTGGATGGACCGGACCCTGCTTCCGCGGG
TGGCCGGGGAGGGCGCGCCCGACCCTTCAGCGTGCCTTCGTGGGTCTCGGTCGTCGGATG
CGACTTTGTCTCACCCCTCCCCACCTCCCTGAATCCCGGTCAGGAGGTGGGGACCGGCTC
GGGCCGTCCTGGGTGCCCCATCTAGGACGGTCTGGGTCCCGCCCGGGCGCGGTCCCTGGT
CGGGGCCCGCTCGTCTCGTTGGAGGCGCCGCGCTGACGGTTCTTCCTTCTTGTTTCTTGA
TGCTCATCGAAGCCAAATCCCCGTTCGGAGACTCCGACGGACCGGTACCCCTACCCGTGT
GGGCGAAGCGGGAGAGGGCGCCCCCGGCCAGCTCCCTCTCCCT
>TCONS_00003881
TGACACGGTCTGCTTCGGTGTCTGCCACCGAGGAAACTTTGGGTCTCTGGATGTACGCGG
GGCTCTGGGCCTTCGGGCCGCCAGCTCTGGTCCCCGGTTCGGCCCTTGCCGCTGGAGCCG
CCCGCCTGGGCCTGTGCGCCGGCTCCTGTGTGGTGTTGTCTGGCTGACCCGACTCGTGGT
GCCACCTCCGGTCTCTGGGCGACCCGAGGGCGGCGGGGCGAGGCGCCGTGGGTCTTCTAC
CCTGTGCGCTCCCCGCTGCGGGCACCCGGTGAAGGCTGAGATGCGACCCCCGCCCTGTGG
GCTCCGTGCCACGTGTCAGGCGTTCTCGAACCTCCTGGGGTCGTGGGCCGCTCTCGCCTG
AGGCGAGGTGGGGGGCGGAGGTTGCCGGTGAGGCTTAAAGCGGGCCCCTCTGGTGACTGT
CCTCGCCGTGCCTTCCCCCCTGCTCCACCTTGGCTCATCCGATCGATGTGGTGTGGTCGT
GCTCTCCCGGGCCGGGCCTAAGCCGTGCCAGACGAGGGACAGGTGTTCCCGGGGAACGTG
TCTGCTCTTCTCGGTCTGTCCGCGGGGCCCCTCGCCTGACTTTTTCCCCCTGGCCGTCGG
GGAGGGGGAGGAAGGCGGGGGCTGGGTTGCGGCCTCTGGCCCTGACCTTCGGTCTCCTGT
CCCCCGCCTCGGGTGGCGTCAGTGGGGGCCGTGGGTCTTCTGACACAGCAGATGCTCTCG
CTTCGCCTTCCCGGCGTGTGCTCCGCGAGCGGCCCTCCCCGCGGTGGGGAGGGCTGTACC
GCTGCTGCGCTGCGCCCCCCCCCGCGCGGGTGCGCGAGCGTGCCTCGTTGGACCCTCGGT
GGTGCCCCTGGAGCGCTCCAGGTCGTCGCTCAGGTGCCTGAGGCCGAGCGGTGGTGTCGT
TTCCCTTAACCCCGGTGTCCTCCTCGGGTCCCCACCGCGGTGGTGTGTGTGCGTGTCCCG
TGAAGTGGGCTCTTTTGGGGGGGGGTCGAGGCGGTAGGAGAGGCGTGCCTGTTCCCCTCG
TCGTCGAGGCTGACGGGTCGTCGAGGCCTTGCAGGGGACGGGACGCGGGCTCGGCGCTGG
CCCCGGCCGCGCAGACGCTCCTGTGTTGGTGCTCCGCCTACCTGTACCGCAGACCCCTCC
CACCCCAGCTGAGGACTGGTGGCTCGTGGAGCGCCTCCGTGGGCCCGAAGGAGAGAGACG
ATCCGGGTGAGGGGCGGCGAGCCCTCGGTGAGAAAGCCTTCTCTAGCGATCCGAGAGGGA
GCCTTGGGGTATCGGACCCCCCCAGCTGCTGCCCCTCCTGAGTGCGCAGTGGCCGCCGTG
GCGGCTGCCAAGAGCGCGTGGGCAGAACACCCCGCCCCCGCACCTCCCCTCTGGGGGCGG
TGGGGGGCGGGTGCGCCGGCCCCGCGGTGGGGCCGTGTGCCGCTCGTTGCCTACCGCGGC
CCGCGCCTCCCCCCTTCGAGTTGGGGGAGGGTCCCGCTGGGCCCCGCCGGGCGTCCCGGC
AGGTGGGGGGGGACCGGAGCGTGCGTGCGCCGCGTGTGCGCGCGGTCGGCCCCCGCGGTG
TGGTGAGCCTTGGGGCAAAGGGGGGGAAGGTGTTGGGGGCGCGACGTCCGGTCGGCCCCG
GCTTCCCCAGCCCCGCAGCCGTGGTGCGGGAGAGCCTATCGCGCCCGCCCTCTCCCCACG
AGCCGCAGCCGGTGGCGGCGTGCGGTCACGGTCGGGGCCGCCTCGCTCGAGAGCGTGATC
CCCAGGATGTCGAGCCTCGGGGTGGCAGACTTGGATCGGAAGACGGATCTGTCGAGGACG
GGTGGCGGAAGATGGGTTTGGGCGGCTCGCCGGCCCTGGCGGCGGGGCCGGGTCGTGGGG
GCCCGCTCTGGGGCTGGCCGGGACCGGTCGGCGTCCCAGGCGTGTCGCGGGACCGCCCTC
GTGTGTGGGTGGCGGTGGGACCCCGCGCTGGTTTTCCTGGTGGCCCGGCCGTGTTCCCGG
TGTCTTTGTGGTCCCCGGATGGCGCCCGCGGCCCTGTCCCGCGGCCCCCGCCGTGCGTGC
TTGCCGGCCCCTCCCCGCCGCTGCCGGCCTCTCCTCCTCGTCCCGCGCGTGCGACCGCCC
CGTGCTCCCTTCCCCTGTCTGGGGCCGAGCCGGCCTCGCCTCATGTGGGTGTCGTTCCCC
CGGCCTCCGTCGGCCGGTGGCGTCCCCGAGGCGGGGCGGCGCGCGGGGAGCCTTGCGCGT
GTGGGGGACGTGGGGGCCGCCGGTGCGCGGCGGGAGAGCGTTCTCCCTGGCCGGCTTGCG
GCTCTCGGGTGTGTGTGTCGGTGGCGGTGGGCGTGAGCCCCCGTGAGGGTGCCGGGGGGG
GAGGGCGCCAGTCCGTCGTCCCGGGCGTGCGGTGGGACCGTCCCTGTGCTGGGAGGCCTC
CGGCGGTGAGATCCCGCGGTGGGCCCTGGCGGCCGACTCGCGCTTCCCCCTGCCCCAGCA
CGGGTCGCTTTGAGCCATGCCCCTCGCGGTGGCGCGCGGCCGCCCCACCAACACCGCCCC
TGTTCCGTGGCGTTGGCCTCGCGTGGCCGCACCCCGTCGGTGCTCCTCTCCGTCTGTCCG
TCCGCCTCAGTCCGCTCGCCGTCTGCTGCCTCCCGGGGCCGCGCCCTGGTGTGTCTCGCT
TCCGGGCCCGCCGCG
>TCONS_00004160
GGCCTGTGCACCCCAAGTGCTGTCCCTTTTACAGGCGCTCTCTCCACACGACTCACGGCG
ATCCAGGAGGCAGACCATGTCAGCAAGCAGACACGGTCGGGGTTCGCACTCGGGGCTGTG
ATCAGGGCTCAGGCTTCAGCTGCCGCCCGTACGCCTGCTCGGGTCGGGCTCCAGACCCGG
CCCACAGCGCTGCTTCCGCACCAGCCCCTCACCCGTATCCCTCCTGCGCCCCGGCCCCCA
CCATCCATCTCTGTCTTCTGCGACCACCAGCCTCCTCAAGGAGCATGCCCGCACTCCCCG
GCTCTCATGAAGCCATGGCACGGCACGGATTCTCCTGAAGAATACGGTGTGATGCCTCTT
ACATGTGGAGTCTAGAAAATACAACAAACTCGCACACATGACGGAAAAGGAGCAGACTCG
CGGATACAGAGAACGGGAGGAAGTCAGGGCTGACCCAGGGGTAGGCGATGAAGAGGACGG
AACTATTATGCATAAAGTCAATAAGCTACAAGGATACACACACAATAAGGAGTAGAGCCA
ATGTTTCATAATAAACTGTGAATGCAGCATAACTTTTGAAAATTGTGAGTCACTATATTT
TACACCTGAAACGTAATTTTTTAAGAGAATGCACTTCAAAAGTGTACTTCAAGTACTTCA
ATTAAAAAAAAAAAAGAAAATTTAAATTAAAAAACAATATTCTCAGAAAGAAACATCCAG
AGGCACAGAGAGATTCAAATAGGCAAATGTTCTTTGCATCCTTATACACAGAGATAAGCA
TTAAAGGGCGTGGGGGTTTCCAGCTGAGGAGGGGCTGGATGGCAAACAAACAGCAGTAGA
AGCGCTCCCTGTCGCGGCCTCATAGCAGCGGACAACACGTGAGAAATGAAGACACAGAGC
ACCCACAGTGCGACCCTGCGTGGCGCAAACCAGGTGACAGTTAAGCATCACACACACTTA
GAGAGGAGTCAGTGTTGAGGGAAATACAGCGAAAAGCTGACAAAGATGACCCCTGAAAGA
TGGAAACACCAAGGTGACGTTTGTTTCCTTCTTTATAATTTTCTATCCTTTCACAGTTGC
CTCAATGAATGGATGTCTGTAATAAAATAAAGGATTATGTGTAAGAACAGCAGCTTGGCA
ACAGGCTCTCCCTTGCCTGGAGGAAGAAGCGGGGACCAGGCCAGCGGCCCCAAGTCAGCA
CCTCCTCTGTGCTCCCTGCTGCACCCGCGATCTGCACCAACTCACCTTGCTCAGCCCTGG
CACCTCTGCCCCGGCCACATCTCCCCTGCATTCCCTGACCTCTGGGAGGCAGAATCAGGG
GGGCGGGCTCAGCACTGATGAAGCAGAGGCAGAGCTGACTGGGCAGCCTGGGGACACCCC
CTCCTCCCTGCGGCCAGGAGTCTGTGTGTCCTGAGGATGCAGGACGCCCCACTGGCCGGA
GCGGGGGTGGCAGTGCCCTGGGCCCCTGCCCCGCAGCTCACAGCCCAGGACTCTGTGGGG
GACCTTCCCGGGGCCCTGGGCCAAGGGCAGGCCTGACAGCTGAAATCAGGAAAGCGGGGG
GCCAGGCTTCCTGACCCTGGGCAGTGCGGAGGAGGGTGACTGACGGCCTGCGGCATTCTG
GGGACACAGAGCTTTCAGTGCTGAAACCAGGGGAGTCCCCGCTCACCCCGGCAGCAGGTG
GGCCGCCTGTGGGTCTCAGGAGCAGGCTACGCAGCACAGGGTCCATCAGCAGAGCCCAGG
CCTCACCCTCAGGACGGGCCCTGTGCCCAGGTCGTGAGACGGAGCATTCGAGCCAACACA
GTACACGCACTGCCCCGCCCCAGGCCCTTCTGCTGCCCCAGGGGGTCCTGCCCAGGGCTG
CCCCTGCGAGCTCATGCAGACCCTCCCAAGTGCAGGGGCCCATTGCTGGTCCCCTCCTGG
AGTTGGACCCAGTGCTGTGTCAAGGCCTGACTGCAGTGTCCCTCCGCGAGTGCCCTCCAC
ACAGGCCCCCCGATGCCCCTTCTCAGCCCCCAGCCTCTGCTCTCACCCTCTCCACCTGCC
TGCGAGCCCCTCTCCCTGGCCACTCGCCCGCTAACCCTACGAGAAGGGCTTGTCTGGCAT
GGACTCAGGGCACACATCCAGGACCCACCGGTGAGCCGCTGGGACGCCTAGCAGGTCACA
TAACCTGTTTCTGAATCCACAGCCTCCGTGGCTGGATGACTCCCTTGTGCTGACGTGGGC
CCGTGGAGTCAGTCAGCTCAGTCACCGTCGAGATGACGAGGCACCTACCGAGTCCCAGGG
ACTCAGTGGCGCGCAAGAAGGGCGGGAGTGGCCGTCCCCAGTGGTGACGGGGGGCCATGG
CCGAGGAGCAGGGAGGTTCTGAGGCCTGAACAGAGCAGGGAGAGTCCCCAGGGCGGGGGG
CAGTGAGGGTACAAGGGCCCCCGCCTGTCCTGTGCAGGGGTCCCAGCTGCGGGCGTGGGG
ACGGACACAGGAGATGCCTGGCCGTGGAGGGCACACCCCCTGGGAGCCGGGACGTCCTCT
GGGCACCAGGGAAGGTTCCAGTCGGGAGGGTGAGCCGCGTCCCAGGCGGTACACTCTGGC
AGTTGGGAGGGGCAGCCCAGACTACTGCAGCAAGGTGCACGGCAGGCCAGGGTCTGCCAG
GGCCCCTGCACTGGGCCTGGTGGGCACACCGCCAAGGTGCCTCTGCACCCCCAGCTCTGG
GAGAGGGCCTCCGGGTCGGGGCACAGTGCCTGCTCCCCCTGCTGCAGACCCCCGCTTCCG
GAGGCTCCCGCCCGCCACCCCGAGTCCCCGCCACAGGATGGCTGTTTGAGCCTCCACCCA
ACCCTGCTCACCTGAACAGAGGCCCCCACCCCCACCTGCAAGAACTCGCCCTGCCTTACT
TTCCCACTGATGACTCAGGGGTTGGCAGGGATGAGGCCAGGGCGGCCGGGCAAGCAGAGT
GGCGAGGCCCCACCCAGGCCTCCTGTGAGCGAGGTTTTTCCACCCTGTGCCTGTCTGTAG
ACAGGGCACAGCCGGGCCTCTCAGGGCCCCCGGGGGGCCCTGACCCCGTTCAGCAGTGCA
GCTGAGCACTCCCGGGGGTTGGCACGGGGCCCAGGCTCCTCCCCCTCGGCAGAGCATGAG
GGTACCCCTGATCCCAGGAGAGGGCCTTCTTCCCCAGCAGACACCCCAGGAACGTCTGAG
CCCCACCCGCTCTGGGGTTCCTAGTGCTTCTCCCTTTCTAGACATCCACCAGCTGCTCCA
GCATACTCCATGCCAGGACCCACAGCACAAACCTTAGAGGGGCCAGGACCTCCTAGCAAA
GGGAGCAGCCCAAGTGGGCTTGGACAGGAACCAAAGGATACTTGGAGCCGACAGGGCGGT
GTTCCCCAAAAGCAGAGAGGGCCAAGAGCTGAAGCTCCCCCGACACCGGCCATGCCCCTC
ACTACTCTGCACAGCCAGCCTTCCAGGATGACCCCCCATCAGCTCTGCTGAGGACACCCC
CCACGGCACCTGCCCCTCGAGGGCACAGCGGCCACTGCTCGCCTCCTGGACTCAGCTCAG
ACCAGGTGCTCTGTCTCCACTCCCCCAGGGCCTGCCTGCAAGAGGCTTGTTTGCCAGACA
AGCATGTCCCACACCCTGATCCCATCTGCTCACAAACACACTCCCATTTCTGAGTGTCTG
GACACCTCCCTCGGTTTGCTGGAAAAAGCCAGGATCTATCTTAGAAGCTGCTGTTTTACA
GTAGAATGAAGCCAAGCCTTTCACATAGCTTGAGTCCAGGACGCAGTGGCAACACCAAGG
TCTCTCGCCCTCCACCCACACACAGAGCCGTTGGCCTCCACACTCTCTCCCGAGGCTCAA
GGCAGACACCACCGACTGATCACAGCGAGAGCCAGCCCGGGCGGGGGTGCTTATTTGCAT
CGTGGGCTGGGTGGACAGCCTAATGAGCACAAATGAGGCATCTGTAAAAGTGTCTTTGTA
CCTTAAGTTCTTATTCAATTGTAAGATGAGGTTCACATATTGGAGAAAAGAGAAGCTGCA
GAGGGCTCTGGGGGACGGGGACAAAGGACAGGAGTCGTAACCGGATGGGAGGAGGAGCCT
GCGGGGAGCAAGAGGGCTGGAAGCGGCTTCCAGACCCCTGTGGTGGACACTCGGCCTCCC
TGCCCCATCGGACTCTGAAGCCGCCACACGGCAACAGGGCAGGCCGGACGTGGGTCAGCC
AACGGGCCGTCCCTGTGTCACTCAGGGTAGCGCTGTCTCCACCTCCATTTCTCTGCTGCT
GAAACGATTCCTTTTAAACCATCACGTGGAGAAGACTTGTGATGTCAGTGGAGCAGGCCC
AAGTGTGTGAGTGACGAAGGGACGAGCCCCACTGGGGAGACACGGCTGCCTCCCAGGAGG
ACAGCAGAGGCCACAGTGGCCTATGCAGGCCCCAGGGTCCCTCCTCCAGCACCTCTGAGG
CTGTGTTCTCTGGATTGCAGGGTCTCTGCCTCCCCAGGCTAGAGATTTCAGGATGGGGTT
TACCTTGGGAAAGTGGAGGCAAGGAGAGGGATGTTCCCAATACCAGGTCTTTGTGGGAAA
GACTCTCATTCGGAGAACAGCGTGGTCACTGCCCTCTGCAGGGTATCAGATTCTGGGACA
GGTGTGAAATGGTAATGGCTGAGCCTCTACCCACCCCACCACCTCCAGGCCTGGCACGGC
AGTGCGGGGAAGATGGGCAGGAGGGGGGAAGAAGTGTGCAAAGAGGGGCCTGGAGGGGTG
GGGGTCCCGAAAAGGACCCAAGCAGCAGACGACCCCAAGAGTGGGCCTCGGTGAATCCAG
AGCTGAGCCTGGGGGGTTCGTCTCGTGGTCCCCAGGCGGGCCTCTCAAGTCCTAAGATGG
TGGCTCAGCGATCCCGGGGGCCGCCCTCCTGCAGGCACAGCACCAAGCCTGGGTCGGACA
GTCTGCAGAGTAGACAATAGGGCCGCAGCGGGTCGGGGCTTTGCTGGAGCTCAGAGGCTG
GGCCTGGGACAGGCACGTCCTGAGAGCCTGAGCGCCCGGGGCCGAATCCTCATCCTCAGC
TCTCCGTGGCTGTCCCCCTCCTTGCTGGCTCCCGCTGACCCGTGACTCCAACGCCTCCTC
CACGGGGGTGTCCGCAGCCGCAGCCTCGCCACTCGGAGCACAGTCAGGAGCACAGTCACG
CTCCGAGAGCCGATGGGGGCCCAGAAGCTGGAGAGGAAGCACAGCCATCAGGGCGGAAGC
AGGTGTGGTGGGGAGCGTGTCCACAGGAGCTGTTTGTGCAGAGTCCCCGGACCTGCTCCC
GCATTTCAGAACACCCCCCTGTGACCCCCGCAGGGAGCTGCTCCCTCCGGGTCCCTGAGG
TCAGGGGCAAAAGAGATCCAGCTCAAAGGCCCGGGGTC
>TCONS_00003642
CCCCGCCACTGGATTCAACCTTTCTTGGGAGTTGGGAATTCTACTAAAAGCAGTCTCTTA
CTGCTTTTCACTCCCCAGACCACTAAAACAAAATGAAAATATTTTCAGTTTTTATGTACA
GCTAAGACTAAATCCCAAAGTAAACATTCTTATTTACTAAACACATTATGTAAAAGGGCA
TTGTGCTTTGGTTGATTATCAGAATAAAATTTCATAATTTACTGTACTACATACATGTTT
CAAAAACATGCATTATCTTATACTATATTATAGCAAGTGTACAATGGATGGCATTTATTA
TTGTTTACTGGGAAATTCCTCCTGAATCAGAATATATCAGCACAAAGAAAGACATGTTAA
CACATGGTAATTAAGCAAAAATCAAAGGATAGCTTCTCCACAGATGGTACTCGATAAGCT
AGATATTTGTGTGGAAAATATTAAGCTCAGCCTATATGTAAAAATTAACTCAAAATGTGC
TGTAGACCTAAACATAAAACCTCAAAAACTATAAAATTTATAAAATTTGTAAAAACTATA
AAAGAAAACAAGAGAAAAATCTTCTTGGCCTTAAGGCAAGACAAAACTGCTGAAAACACA
TACACACACAAATATATATATATATAAAATCTTTAAAATATAATAAACTAGACACTTCAT
CAAATAAGACTTCTGACCTTTGAAAGTAGATACCATTGAAAGAAGAGATGCAAACCAGAG
ACAGGAGAAAATAAGCTAACAAAGAATTTTAATCCAAATAACGAAGTCTATAATACATAA
GAAGCACTCCAATTTTTAAATGGACAAAGTAGTTAGAGACTTTACAAAAGAATGCATACA
ACCAGGCAATAAACACCAAAATCTTTGCTCAACATTACCAAGCATGAAGGAAAGGCAAAT
TAAACTACAAGATGCCACTACACACACCCACAAGTATTAAGAATAACTGGAATTATCATA
CACACTTTCAGTGAAAAAGTAATTGGGGCAACCGCTTTGGAGAACAATTTGGTGGTTTCT
TATTAAGTTAAATACACATTTGCTTAAAAACCAGCAATTTCACTCCTTGGTATCTATCCA
ACAGAAGTAAAAACATTCTCATACAGAGTTATACATGAATGTTCATAGCAGCTTTCTACA
TAATACCTCCTCAAGCCAGAAGTAATCCAAATATTCATCTACTGGTATATCAATAAACAA
ATTTTAGCATATTGATAAAAGGAGATACTGGAATACGATAATAGAATAAAAAGCAATGAG
CTATTGAAATAAGCAGAAACATGGATGAATCTCAGAAACATTCTGCTGAGTGAAAGAAAC
CAGATATGAAAGAGTATATATGGTAGGACTTCATTTACATGAAATTTTAAGATATCCAAA
ATTAATCTGCAGTGACAGAAAGCAGATTACAAACTGTCTGCTGGCAGGGTAAGCAGGGGT
TGGTTACTGACTACAGAAGATACAAGGGAACCTTGACAGTTATACAAAGCTCTACATCTT
GATTGTAGTGATTGTAAACACAGCTGTATACATCTGTTCAAACTCATAAAACTATACTTG
CTTTAAAATGAACAAATGATTTGTTTTAATGAAGTATGGTAAGACACAGACTTGGAAATA
ACTGCCATGAAGGAAGAAATTTATACTCACAATTCCCTAGAATTAGGAAGAATGCCACAC
CACACCTGGCCAACATGGGTGGGTAAGGAGGCAGAGGAAAGACAGAAAAAAGTGGCAAGG
ACTTTTATTGTGTTTTCACTGGAAAGAATGGCAAAGTAAACAAGCTAAGCAGGTTTAGGA
TTGGCTAATTTGAGTAATTTCAGTGGTCTCCACAGTACAGAAACTGTCCCCAGTTGGCTG
GTACCTGGCCCTGGGTGATTAGAGCAGGGAGACAGTGGCCCAGGAGTGTAAGAACTCAAT
AAAGGAGGTGGGGGGGGGGGGTACAACCAAAGGAGGATTGGCTAGTGTGAAAGGCACACT
CCTGGAGTTGTCCTTTGCTATCTCTAGGAATTAGTTAGCCCTGGAAGGGGCAGTTGAACA
TTCAACTAACTGAAATAATCTAATAATCAGCACCCTTATGGCAGAAAGTGATGAAGAACT
AAAAAGCCTCTTGATGAAAGTGAAAGAGGAGAGTGAAAAAGTTGGCTTAAAGCTCAACAT
TCAGAAAACGAAGATCATGGCATCTGCTCCCATCACTTCATGGGAAATAGATGGGGAAAC
AGTGGCAGACTTTATTTATTTGGGCTCCAAAATCACTGTAGATGGTGACTGCAGCTATGA
AATTAAAAGACACTTACTCCTTGGAAGGAAAGCTATGACCAACCTAGATAGCATATTCAA
AAGCAGAGACATTACTTTGCCAACAAAGGTCCGTCTAGTCAAGTCTATGGTTTTTCCTGT
GGTCATGTATGGATGTGAGAGTTGGACTGTGAAGAAGGCTGAGCGCCAAAGAATTGATGC
TTTTGAACTGTGGTGTTGGAAAAGACTCTTGAGAGTCCCTCGGACTGCAAGGAGATCCAA
CCAGTCCATTCTGAAGGAGATCAGCCCTGGGTATTCTTTGGAGGGAATGATGCTAAAGCT
GAAACTCCAGTACTTTGGCCACCTCATTCGAAGAGTTGACTCATTGGAAAAGACTCTAAT
GCTGGGAGGGATTAGGGGCAGGAGGAAAAGGGGATGAGAGAGGATGAGATGGCTGGATGG
CATCACCGATTCGATGGACTTGAGTTTGAGTGAACTCCGGGAGATGGTGATGGACAGGGA
GGCCTGGGGTGCTGTGATTCATGGGGATGCAAAGAGTCGGACACAACTGAGTGACTGAAC
TGAACTGAATAATCAGCATAAACAGACAATAAATCCATTAGGTAAACAGTTGATGGACAA
CTTCAAAATGGAAGACTGAACCAGGCACATACCACCTGAATCTGTTGATCAAACTTAGCA
CCACTTAAAGTGGGACAACCAGAGGTTATGCGCTTTGTGATAAAATGCAGTAACAAGTAC
ACATCACATCTATGAAGTAGTCCTAGGGAACAACATAATACAAAAAAACAAAAACACAAA
ACTCTGCACCTAAGTCTCTAGATCTAACTCTCAATTTAAAGAAAATAAGGTGGAGAGAGA
AACAAAGATAAGGACATAGTGAAGATGCAATCAGATCCAAATCAAAGCATACAATATTCT
ACAGACAAACTGGGCTTCCCTGGTGGCTCAGTCGATAAAGAATCCACCTGCAACATGGGA
GACCTGGGTTCGATCCCTGGGTGGGGAGGATCCCCTGGAGGAGAGCATGGCAACCCACTC
TAGTATTCTTGCCTGGAGAATCCCCATGAACAGAGGAGCCTGGCAGATTATAGTCTATGG
GGTCGCAAAGAGTCGGACACAACTAAGCGACTAAGCACAAAAACAAATTAGAATCCTACT
TCAAACTCTGACACTTCCAAGACAATCAAGGGAAATTGAACATGGACTGAGTATTAAATA
CTAAGGAATCATTGCTCATTTCCAGGGTAACAGTAATCTTTTAGAGATTCATACTCAAGT
ATTCATGAATGAAATGACAGAACGTTTGGCGTTTAAAATATTCCAGCAATAACAAGTAAC
AGTATTAAGTCCCTTGTGCCTCAGATAGTAAAGGATCCACCTGCAATGAAGGAGGCCCAG
GTTGATATTGTTATTAATAGTCTCTTTACTTTTCCGTTTGGAATTTTTCATAAGAAAGTT
TCAAAAACTTTTTTAAGAAACCCAAGTTAAACACTGGTGCAGCACTGGTGTGCTGATATA
TTAAAATCCCATTCAAATGATGGTAAATGAAGTGTGTGTGCAAATGTGTGTAAATACACA
CACACACACATATATATACATACACATCACACAGATATATACATATA
>TCONS_00003643
GCACCCTTATGGCAGAAAGTGATGAAGAACTAAAAAGCCTCTTGATGAAAGTGAAAGAGG
AGAGTGAAAAAGTTGGCTTAAAGCTCAACATTCAGAAAACGAAGATCATGGCATCTGCTC
CCATCACTTCATGGGAAATAGATGGGGAAACAGTGGCAGACTTTATTTATTTGGGCTCCA
AAATCACTGTAGATGGTGACTGCAGCTATGAAATTAAAAGACACTTACTCCTTGGAAGGA
AAGCTATGACCAACCTAGATAGCATATTCAAAAGCAGAGACATTACTTTGCCAACAAAGG
TCCGTCTAGTCAAGTCTATGGTTTTTCCTGTGGTCATGTATGGATGTGAGAGTTGGACTG
TGAAGAAGGCTGAGCGCCAAAGAATTGATGCTTTTGAACTGTGGTGTTGGAAAAGACTCT
TGAGAGTCCCTCGGACTGCAAGGAGATCCAACCAGTCCATTCTGAAGGAGATCAGCCCTG
GGTATTCTTTGGAGGGAATGATGCTAAAGCTGAAACTCCAGTACTTTGGCCACCTCATTC
GAAGAGTTGACTCATTGGAAAAGACTCTAATGCTGGGAGGGATTAGGGGCAGGAGGAAAA
GGGGATGAGAGAGGATGAGATGGCTGGATGGCATCACCGATTCGATGGACTTGAGTTTGA
GTGAACTCCGGGAGATGGTGATGGACAGGGAGGCCTGGGGTGCTGTGATTCATGGGGATG
CAAAGAGTCGGACACAACTGAGTGACTGAACTGAACTGAATAATCAGCATAAACAGACAA
TAAATCCATTAGGTAAACAGTTGATGGACAACTTCAAAATGGAAGACTGAACCAGGCACA
TACCACCTGAATCTGTTGATCAAACTTAGCACCACTTAAAGTGGGACAACCAGAGGTTAT
GCGCTTTGTGATAAAATGCAGTAACAAGTACACATCACATCTATGAAGTAGTCCTAGGGA
ACAACATAATACAAAAAAACAAAAACACAAAACTCTGCACCTAAGTCTCTAGATCTAACT
CTCAATTTAAAGAAAATAAGGTGGAGAGAGAAACAAAGATAAGGACATAGTGAAGATGCA
ATCAGATCCAAATCAAAGCATACAATATTCTACAGACAAACTGGGCTTCCCTGGTGGCTC
AGTCGATAAAGAATCCACCTGCAACATGGGAGACCTGGGTTCGATCCCTGGGTGGGGAGG
ATCCCCTGGAGGAGAGCATGGCAACCCACTCTAGTATTCTTGCCTGGAGAATCCCCATGA
ACAGAGGAGCCTGGCAGATTATAGTCTATGGGGTCGCAAAGAGTCGGACACAACTAAGCG
ACTAAGCACAAAAACAAATTAGAATCCTACTTCAAACTCTGACACTTCCAAGACAATCAA
GGGAAATTGAACATGGACTGAGTATTAAATACTAAGGAATCATTGCTCATTTCCAGGGTA
ACAGTAATCTTTTAGAGATTCATACTCAAGTATTCATGAATGAAATGACAGAACGTTTGG
CGTTTAAAATATTCCAGCAATAACAAGTAACAGTATTAAGTCCCTTGTGCCTCAGATAGT
AAAGGATCCACCTGCAATGAAGGAGGCCCAGGTTGATATTGTTATTAATAGTCTCTTTAC
TTTTCCGTTTGGAATTTTTCATAAGAAAGTTTCAAAAACTTTTTTAAGAAACCCAAGTTA
AACACTGGTGCAGCACTGGTGTGCTGATATATTAAAATCCCATTCAAATGATGGTAAATG
AAGTGTGTGTGCAAATGTGTGTAAATACACACACACACACATATATATACATACACATCA
CACAGATATATACATATATATTTAAGACAAAGAGATATGAAAGGAAAAATTTCAAGGATA
AAGAGACTTCAACAAACATTTGAAAGATGAACAGCAGCAAATGACTTTTCAAAAACATAA
GCAGTTACAACCTAAATGTCAATGAATGTCCTGGAGCAACCAAAGAATTCATCTCCTCAG
AGTACCTAAGAAGCAAAGACCTTGGAAACATAAAGTCCTTTGGAAGGTGAAGGAGAGGCA
AAGGAGCAAAAAGCATATCCTCCACAGGTTGTGAAAGTGACTTTCTCCATCCTCTCTTAA
CTCACTCCTTATACATAACACATCTTTATTTTCTTGGGAAACCTGTCCAAGTTGCACCAG
CCTTACAGTGTCTCTAGATTGAAAGGCCCATTAAGTATCAACAAATGAATAAAAAAAAAA
AAAAAAGGTATATCACTGTGAAATTTCAGAACAAAATAAAGAGAAACCTGAGAAAATTCC
AAAACTTTCCCAAGGGTTGAGAGTTACGGCTCTGACTTTCTCAGTAGCAATACTGACAGT
CAGAAGACCAGGGAGCAATACCTTCCAATTTCTGAGTTAAAACGATACTCCAAACAGAAC
TCTGCATCTACTAGATGGGCCGAACATAAAAACAAACACCTTTTCAGATGGGCAAAGTCT
CAAAAACTTTCTCTCAAGAAATCACTCCCAGGAAGCTCCTAAAGGGTAGGTACTACCAAA
ACAAGGGAACGATTCAAAAAGGAAGAAGTCATGGAAGCCAGTCTATGAGAGATCCTAACT
TTCAAAGGTCAAAGGAATTTCCAGGAGGAAGGTAAAGGAAGGCTTATAACAAGGCTATGC
AGCAGAACTACAGGGCAGCAACCCAAGCTAGAGCCAGAGAAGGTCAGAGGGCTCCAAGAC
GGATATATCCATGAGGAAAAAAAAAATAACTAACCAATTATCAAGAAGCTTTCACTAAAA
GAAATAAGTTGTTTTGAGAGATATTTTATGGAGTTCTTAAGCTCAAGATTCTAAAGAAAA
TAAGGTGAACCAAAAAAGTAAAAAGAAAAATAAAGGCAATTAACTCCAAGAGATTTTTTT
TATGTACAATAAAACATAAAATATATTTAGTTCAGCAGTGAATCTTTTCTAATACAACAG
TTAACCTTGATTATTTAAACTAACCAAAATACTGGAAAAATGAAGAAGAAAGGAAAGGGC
ATACATGGGTATGTATATATGTATGCATACTTAAGACCTAAATCTTTACCAATACAGGAA
ATTGATAATGTCTAAAATGAATAAATTTTTTATAGAACAGTATATTCATATTATTTATAA
ATATAAAAACAACTACTCAAAGAAACACCAAACAACTAAAAAAGCAGTTGCATCCAGGAT
CAGGACTGGGTTGGAGGAATTTATTCTAAGTAAATTCCTGTCATAATATTGTTGGGCTGG
GGGCAAAACATTTCACCTCTTAATTTAGAATCAGAGTCACAAGTGAAGAGCATGCCAAGC
TAGCCAGTCAGAAGATCCAAGGGTCCAGAAGTCACTCAAGGAATACTATATACTGGGTAA
TGTAAGTACAAGTGGTGCATTAACATGGGGTTTTACTGTCTGATGGTTAAACTATGTTCA
GAAATTTCTTTGAGAAATTTTAAAACATGACTTTATTTTCTTGGGCTCCAAAATCATTGC
AGATGGTGACTGCAGCCATGAAATTCAAAGACGCTTGCTCCTTGGAAGAAAAGCTATGAC
AAACCTAGACAGCATAGTCAAAGCTATGGTTTATCCAGATGTGAGAGCTGGACCATAAAG
AAAGCTGAGTGCCAAAGAATTGATGCTTTTGAACTGTGTTGTTGGAGAAGACTCTTGAGA
GTCCCTTGGACAGCACGAAGATCAAACCAGTCCATCCTAAAGGAGATCAGTCCTGAATAT
TCATTGGAAGGACTGATGCTGAAGCTGAAGCTCCAATACTTTGGCCACCTGATGCAAAGA
ACTAATTCACTGGAAAAGACCCTGATGCTGGGAAAGATTGAAGGCAGGAGGAGAAGGGGA
CAACAGAGAATGAGATGGTTGGATGGCATCACCGACTCAATGGACCTGAGTTTGAGCAAG
CTCCAGGTGTTGGTGACGGACAGGGAAGGCTAGCGTACTGTAGTCCATGAGGTCACAAAG
AGTCGGGCACGACTGAGCAACTGAAATGAACTGAAGTTATTCACAAATAATTTTATTATA
TTTCTGCATTCTATAAATGTATAGTGTATATGTTTTATATTCTAATGTAATCAGGAATTA
ATAGAAATCAATATAAAACTAAGTATCGCTATCTGTGGGAATCCTATCACAATTCAACTT
TACTCACCTTGCATTAATGTCACAATCTATAGTTTCTTGCTATAAATAGAAAACTTTAAA
AATCATATAACAGACCACAACAGGGTGGAAAAGCAGGCCAAAAAGTTGCAAAGAGCCTGC
CAGCGACATCCTACAAATGCAATCATAAACATAAAGCAGTACAAACTGAAATGGTTCATA
ATCCCACACACTCTTAACACCAACTATGCCACTCCATCAGGATTATACTAAGGTGTAATC
TCTCTGGGGTGACTTGGGATAAAATGCTGTTGTGTCAAGGGATACTATATACTGGGTGAT
GGGAGTACAAGGAAGTAGATCTCTAGGGCTCTGGCTGTGTCCCCAAAGGTCTACGTTAAA
TTGTTGCCCCATTTCCCCATAAGGTCTGCTTAACAATCAAAAGGCCTAAGGACAAAGAAT
GCTCAAATGGAAAAGAAATTCCATGGTACCTCAAAACCTCTTGTGTTCTTGAAATAAACT
CCCGCTACCAAAAAAAAGTACTTGAGTTCATTTACTCAGTTTTTTATCCACTCAGCATAT
ACTGAGTATGTCAGAAAAGACTGTGTACACACACATACACAAATTTTGAATGTGAAAAAT
GGTAGGAAGGGAAAGTATGAAGTGTTATAGGGGATATAAATAGAGAACCTAACCTATTTC
TGAGAAATCAAACCATTCTTGCCATCTTAAAAAGATCAAAATAATAATGAAATTTTCCTT
TAAATCGGTAAACATTGAGCCAAAGAAATATGTGCTTAAATTACAGAGAAATGACTAGGC
AAATAACCCAAAACAGAAACATCTTTGTTAAAGGAAATAAAATTTCTTCAATTCAGTGAC
TATTTTTATTCATCACTCATTCATCAAATACTTACTGAATGCCTTCTGTGAATCAAACAC
CAGGAATAAAGCATGAAACAAGTTATATCATGGAACTTGGTCCTAAGTACCCTATGGAAC
TTAAAATCTACTATAGTATTCAGATACATAAGAAGCAATTACAACCCAAGAAAGTAACTG
TCATAATGGTAAATATGGTTTCTATTGGAGCTTCAAAGACAGATGTGTTGTAGCCATATA
ATTCCAAGAAATGTGCAAACATATGAACGAGAATAGTCTAAAGAAACATCAAACTTCTAG
TCTAATTCAGAGCCCACAGCTAGAGGAAAAATTAGAAAGAAGACTGGAAAGAATAAACTG
AAGGGTGAGGAAGTGTGAGAAGGAAATCTACCATTTAAGAGACTACCATGCCATTAAATC
TTCAAAACAACTCTAAGATGGTAGGTGCAATGGGTATTGGGACTCTCTCTTCAGTATCCA
CTCCTCTACTCTGACACGTGTACACACACAGCATCTTTAATGACGACACGATATTATTTC
CGAAGGTTATACATACAGGATGGAGAAGGCAATGGCACCCCACTCCAGTACTCCTGCCTG
GAAAATCCCATGGACGGAGGAGCCTGGTAGGCTGCAGTCCATGGGGTCGCTAAGAGTTGG
ACACGACCGCGAGACTTCACTTTCACTTTTCACTTTAATGCTTTGGAGAAGGAAATGGCA
ACCCACTCCAGTGTTCTTGCCTGAAGAATCACAGGGACGGGTGGGCTGCCGTCTCTGGGG
TCGCACAGAGTCGGACACGACTGAAGCGACTTAGCAGCAGCATACATACAGGAAACATTG
CGAACAACTCTACAGGAGGCTGACATGACAAGTTGAAAAGTTTGGACGTTATTAAAAACA
AAGGCGTGGGTGTCTGTGCCAAGTCGCTTCAGTTGTGTCTGACTTTTTGCAACTCCATGA
ACCACAGCCCACCAGTCTCCTCTGTCCATGGGATTCTCCCTACAACAATACTGGAGTGGG
TTGCCATGCCTTCCTCCAGGGGATCTTCCCCACCCCGGTACTGAACTCACATCTTGTGCA
CTGGGGAGGGGGGGTTCTTTACCATTAGTGCCACTTGGGAAGCAAAGGTGCTGGAACTCA
AATGTCTGAATTTGTATCTTAATTATTTGTAGCTTAATCACTTACTGTGTGATCTTGGAC
AAGGTCCTTAACTTCTTTCTCTCTCTGCCTCCATTCCCTCATCTATTAAAGAGGAATAAT
CAGACCTACTTTATAAAGCTATTATGATAAATAAATGAATTAGTACACGTAAAACACTTA
AAACAGTGCCTGGCACAGAGCAATCCTCTATTAAGCAAAAGGGAGTCAAAGGAGATTTCT
GAGTGCATTGATCAGAATATGGTTTAAGAAAGTCAATTTAGCAGAATGGTATAGAGGGGA
ATCAGAGAAGGCAATGGCACCCCACTCCAGTACTCTCGCCTGGAAAATCCCATGGACGGA
GGAGCCTGATAGGCTGCAGTCCATGGGGTCGCTAGGAGTCGGACACAACTGAGCGACTTC
ACTTTCACTTTTCACTTTCATGCACTGGAGAAGCAAATGGCAACCCACTGCAGTGTTCTT
GCCTGGAGAACCCCAGGGACGGGGAGCCTGGTGGGCTGCCGTCTATGGGGTCGCACAGAG
TCAGATACGACTGAAGCGACTTAGCAGCAGCAGCAGCATAGAGGGGAATACACACAAGAT
GGGAAAGTTACGGCAAGTTTTTATGAAACCCATTCAAGGTCTAAATGAGATGATGGCAGT
GGGAAATGAAAAAGAACTAAGATATTGCAGAATCAGAATCGACAGGATTTAACAAATGAC
CAAATGAAGCAACCAGAGAGAAGAAAGAATAAAAGATGATTCTCTGACTTTCAACTTGGT
AGACTAAGAGAACGGTAGTGTCAGGAACAGAAATAAGATTGTGTAAGGCGAGTTTAGGAA
TCCTGTTTTTTTTTTATTTATTTATTTAGTTGGAGGATAATTGCTATGCAGTATTGTGCT
GGCTTCTGCCACACATCAACATGAATCAGCCACAGATACACACAGGTGGCTGGTATATTT
TACATGGGGAGTTTTTTTTTTTTCAAACAAGTCTTTCCAAAAAGATAACTTAAAACTCAG
CAAGATTTAAGACAATAATTATTATATTAGTAAGAAATAAGGTCCAAAATTCATAAGTTG
AATATTAAAGCTATATTTTTATTAAACTATTTTTTCAATAAATATGATTCTAAGAAACAA
ATCTAATACAACTACTTAGAGATGGAATAGTAAATCAACAACAAAATATCTGCATTTCCT
ATAACAAAATTAGATTCTTAGAACCAAATATTGATACCACAGAGCGCTAACATGAAGTTT
AACTTAAAATTTTCAGCTTCTACTTTAATAAGAAAGATATGATCTCAGAATTCTCTGTAA
AGAATATTTTAACTTTCTATTTCTAACATAAGAATAAAAGGTATAATTTAAGGAGGGGTG
TTATTTTTTAAATAGAAAATCTTGTGAATAGACAAATATTTTAAATCATATTTTAAAAAC
TTCTGAAATATAATTCTTATGAACACTGATAATATTAGGAAACCAGTCTTTAAGAACTTC
GTAAGTTCAAAATGCAACCTAAAATCAGAATACTGAAAGTGAAAAGATAACACAGCACTA
CAGACTGTTTTCCCTACAGAAACAGAAAGCTTTAGCAGTGAAGCCATTTCCTCCCTTTTC
ATTTAATAATACACATCTCACTTTTCCCCCAAAACATGCCCCCCTCAAAAAAAAAACAAA
AATAAAAACTATTAAGATCACTGGTTATCTCCAACTTGACAAACCCAACAGATACTTTTC
TGTTTCTCATCTCACCAGACCTGTCAGCAACCAGTTAACACAGCAGTTTATCACTCCATC
ATTTTTTAAACACTTCCCTTTCTGAGCTTTCCCAACACCACACAGCACTGGCCTTCTCCC
TACGTTTCTGGCCATTTTTTCTTTGCAGACTTTCCTCTCCCACATTTGTACATTTTAGAT
TTCCTCAAGACAAAATCTGTTCTTTGCAATTCTCTATCTACACACACCCCTTTTCCTATA
TTATCTCATCTGTTCCCTTAGTGTTAATATTGACCATTGACCATAAGCCCAAGTTCATTA
TCTCCAGGCCCAACCTCTTTCGTGAACTCTGGATTTACTTTATTAAACTATCAAATAAAT
CTCTCAATAACAATTAAAACTAGACCAAATCTCCAAAACAGAACTTCTGATTCTCTCTGT
TCTTAAAATTAATACGTTCATTCTAAAAATATTTACTGAGCACAGACGCAGGCATTGTGC
TATATATACACTGACTCAACAATGTGAACTTGAGGGGGAGAGATGATAAATTGTAAAAAG
AACTATGAAGGATATAAACAGTGTGCTCTGATAGAGACTAGGGGAAAGGGCTGCTCCTTC
GGACGAGGAGTTCAAGATAGGCCTCCACAGTATTACAGTCTCTCTCTGGAAAACAGCGTC
TTACCTGAACTGCCCCAGACAGAACCTAGGTATTTGTTCCCCACAAACACCCATCATGTG
GCTTACAAGGTTCTAACTCTAAAATACACCTTGAAGTTGAAAAGTACTCTCAAGTAAGCA
AAGGAGAGAGATGTGGACAAGTAATGGCAGCTGTGATACATGTCACAGAAGGAAATACAG
ACAGCTATGGAAGAAAACTAAAGTGAAATCTAACTTGGACAGGGAGAAATCAGAATAGGC
TTCCTGAAGAAAGAATAATTAGGATAAGCCCAGACGATCACTACAAGAAGCTAAACAAAA
AGCTATGTAAAATTATGCCCAAAACAAAGAACAACACAGCATGGCACATCCCAGAACCTA
AAATAAATCCAAAGTGATAAAATCATAGAAAAGGGAGAGGGCTAGATTAAGACAAGGCCA
GAAAAAAGCAACAAGTTATCAAAGATTAATGAGATCAGATCATGTCAACTTAAGAAGTCT
TCCTCTGGCCAAATATGGGGCCAATTTGACTGTAATGGATGAAAACGCATCCAAGAGATG
ATACTAAAACATGATAATTAAAATGGAGACATTCATCTAACTCAGTATAAATTATTCTAA
AAAGTGATACACAAACTTTGGTACTGACTTTCCTATAGCAAATAACCAAGTAAGTGGTAA
GAGAAAGTTCACTAAGAAATAAACGCAGAAAGGACTAAAGAATCAGGATATTACCATTTT
GCATCCCCTAACAAAATAGTGGGTTCAGGCAATAATCAACAAAAAATGCTAAAACCAATA
GTGAAAGAGGAATTTTATAATGGAATAGTCTGAAACCAACTAATCAACCTTAGCACCACT
AAAAATGGGACAACAAGACACTATGTATGCAATACAAAGTACACTGCAAAATCTGTTGAA
TATTTTAAATTAAAAAAAAAAAAAACAAACCCTGAACCCAAGTCTAGTCAAGTATCTAAC
CATCAGTTTTCAGGAAAGAGAGAGTAAGTTGTAGCAGTGGTTCTCAAACTTGAGCATTAA
GAATCACCTGGAGGGTCTGGTTAAAATATAGACTGCTGGGAACCAGTAAGAATTAAAGGA
AACCATTAGAGATCAGTCAAAAAGAGAACATGGGAAATTTCACAGAAAAAACGATCCATT
TTAAAAACAAAAACGTTTTTAGGCACATAATTACAAACTCAATATGCAGACTGATTCAAA
CAAACCTACTATAAAAAGACATCTTGAAAAAATCTGAATATAGACTAAGAATAGATAATA
TTAATAGATACATAAACAATATACAATATTAATAAGTAATAAAACATAATAATAATAGAA
TAACAGCTATGTTAAAAATAACCTTATTTTTAAAAATTAAGAACTCGAGGCTACAGATTT
CACAAAAGCCACACCACCACAAGCCACATTAAGGAGTTTGGTCCTAAACTGAATGGTTTT
ATACATAAGCATGAAATCATCATAGTAACAACTTCTGGTTGTGAAAGCCATGTGCTAAGC
ACTGCATTAAGTGCTCAACATGACTTACCTCTTTGAATCCTTAAAACAACTGTGTTGTGG
AGATTTTAAATTCTACATCATTTTGCCTGCTGATCATGATCTGAATTAGCATTTTTTTTA
AAGGATGAATTTTGAAAACAGTTTGCAGAAAAGCAACAGTGATGACAGAAAAACCAATTA
AGAGGTTGTTACTCCTGCTACAGACAGTGTAAGGACAAACGTTCATGCGTTAGGAATAAA
ATGAAAATACAGAAACTGCTTTTTGAACAAAACATGAATTATGTCCTCCAGACATTTACC
TCTCAAACAATCTTCTTCATGAAATTAGACTTCTTTCAATAATTTTTTTAAGACTTAGTT
TATTAACACAACACAGTTTACTGTTACCTTCACTAATATACCTCATGACAATGCCACACA
GTTGCTATTATTAACACCACTTTTAGATGAAGAGAGTTTTTTTAATATTTATTTATTTGT
GCTTCCCTGGTGGCTCAGAATGTAAATTAATTTGTCTACAATTCAGGAGACCCATGTTTG
ATCCCTGGGTGAAGATTCCTTGAAGAAGGAAATGGCAACCCACTCCAGTACTCTTGCCTG
GAGAATCCCATGGACAGAGGAGCCTGGCAGACTACAGTCCATGGGGTCGCAAAGAGTCAG
ACACGACTGAGTGACTAACACACACATTTATTTATTTGGCTGTGCCAGGTCTTAGTTGAG
GCATATAGGATCACTGATTTTTGTTGCAGCATGTAGGATTTTTAGCTGAGGCATGTGGGA
TCTAATTCCCTGACCAGGGATCAAACCCAGGCCCCCTGCATTGAGAGTGTGGAGTCTCAC
CCACTGGACCACCAGGGAAGTCCTGAGAATTCTATTTACTCATTTGCTAATTTTTATAAT
TTCATTTATTTTCAGCTGTGCTGAGTCTTCGCTGCTGAGTGGGCTTTTCTCTAGTTGCGG
TGAGCAGGAGTTACTCTCTGGAAGTGCGCAGGTTTCTCATCGTGGTGGCTTCTCCTGTTG
CAGAGCACAGGGTTTACGGCTCCAGGCTTCAGTAGTTGAGGCTCCTGGGCTCTAGAACAC
AGGCTCAATAGTTGTGTCACACAGGCTTAGTTGCTCCACAGCATGTGGCATCTTCCCAGA
TAAGGGACTGATCTGTGTCTCCTGCACTGGCAGGTGGATTCTTTACCACTAAGCCACCAC
GGAAGCCCCTGAGAATTTTATTTTTAAAGCAATTTATGTGTACTGAAGTTATTGAACTTA
CACTGAATTCTTACTTCCACCAAAAAGTATCCCGATGGAGATAATATAAAGGGTATCTTC
CCCTAGAAAGCACTGTCTTTCCCAAATTCTTTAAAAGATGAAAACAAATTAGTTTCACTT
CTATAAATTATTACAATAATATTCTTCTTGTGATACACTACACTCATCTCCAGCTCTGGA
AGCTTAGACAGGACAAGCACCAGGAACTTGTCAGGTAAGGAACTTAAGACTGAAAGGAAG
GGAGTAATCCCTGACCATATTTTTCAATGGAGTAACTATGAAAGGCAATATTGAAAAGCT
CTTAAGGCTTCTCTGTCTCAAGTCTTTCCTATCCTTTCCTGGCTTATCACCATTGGACCT
TGTATACTGCTTACTCTAGGAACTGACTCTTACAGGCTGAGCTATAGTTAGCTGCCAATG
GCTAACTGTGTCCAAGCCTGATTTAACAACTTAAGCTGACTAAAACAAAACCAAAAAAGG
ATTCTAGAAAGGAAAGCATTGTATACTGGTATAAAAACTAAGTTTTAGTCTATTCAAAAA
ACTGAGCTACATAAAAAGATGCTAAACATCGTTTATTATTTGGGAAAGGCAAATTAAAAC
CACAAGATACCACTAGACCCATTAACATGGGAAACAAATCTAAAAAGAGTGGATGTATGT
ATAACGTTCACTTTGCTGTACACCTGAAATTAACACTAACACTGTAAATCTACTACACTC
CAAGGGGAAAAAATGTAAAGATTCTAAAATGGTTAACAAGGCCAACTTTATGTTCGGTAT
TTTTTACAATACAAAAAAATTTTTTTAATTTAAAAAACCAGACTAATGGGACTTCACTGG
TGGTCCAATGTCCAAGACTCTGAACTCCCAATGCAGGGGGCCCTGGTTCGATCCCTGGTC
AGGTAGCTAGCTAGATACCACTTGCCACAACTAAGATCCAGTGAAACCAAGTAAATAATT
TAAAAAAAAAAAACAAAAAACAGACTAACAATATCTGGTTTTGAAGAGAATCTGGAGCAA
CTGTAAACTTCGTACATTACTAGTGGGACTATGAATAGTACAACTACTTTGGGAAAAGTT
TGGCAATTTTTTTTTTTTTAAGTTAAGCATATGACCCAGCAATCCCACTCCAAGAGAAAT
GAAAGTGCATTTCCACATAAAGATTTGTTCACAAACGTTCACCAGCAGCACTGTTCAATA
CAGCCCAAATTTGAAAAGAACCCAAAATGTCTGCCAACCAGTGAATGGATAAACAAATTG
TGGTATACTATTCAGCCCAGCCCCCCCCCCACCCAAAAAAACTGAAGGAACTACAGAAAA
AAACGCAACAACTTGGATGAATCTCAAAATCACTCTGAGTTAAAGTAGCCAGACACAGAA
GCCTATAAACAGTATGTTTACATTTACATGAAATTCTAAAAAAATCGAAACTTCTATCAT
TAAACAGAAAGCAGGTCAGCAATTGCCCTGGGTGAGGTGGAGTTAAGGAATGATAGCAAA
GGGGCATGAGGAAATTTTCTGGGTGATGAAGTGTTCTAAAAATTCACTGGGGTTGTGGGT
ACACAACTGTGTGTGTGTGTGTGTGTGTGTGTGTGTAAAAACAATGAAATTATTTAAAAA
AAAAAAAAAAACACAAGACTTAGGTTGATCAAATTTGCAAGTTGCTAGGCACTGGAGAAG
GAAATGCCAACCCACTCCAGTGTTCTTGCCTGGAGAATCCCAGGGACAGGGGAGCCTGGT
GGGCTGCCGTCTATGGGGTCGAATAGAGTCGGACACGACTGAAGCAACTTAGCAGCAGCA
GGTATATATATATATGACATTACTCAGTTTTCATTTTCTCACATGTACACTTCTACATTT
TTTAAAGTAACACCTTCCATATTGCACTGCAGTTATTGTGCTTACACATCATTCTTACAT
ACAAAAAAGGATCATGTAGTTATCTATACTGCTAGTTGCCCTATCTCACATGGTTGTTGT
GAAACATCACATGAGATAACTGATGAGAAAGTGCTCTGGCAACTCTAAAGTAGGATTACA
CAACCATATTGTAGACTTACATTTTTTAAAAAAATAACCTTTTTTCCACAATTACTTGAG
ATGCTTGAAAATCTAGATACCTCAAAGTAAATCTTTGCCTAGAAATAGAAAGCCTATTCA
AATGTCACCTTTTTAGTATAGCCCCCAAACTTGCTTTCTACTGACCCTTGATTTACTGGA
TGGCTCGATGTAGTACTATCTAGACTGCAGTTTCATTTTTCAAAAGAAAAGCACTAAAGA
AATCTTTAAAGAAAGTCATTAGATAAGCATGCAAGACACTTCCCAGTAGAAAAAAACAAA
AGCTAGATAACTGTCTTTATTAAGTACTGTTTCAAGATGTTCACCTCTGAGATTTTTTCC
CCTCTAAAAGTCAGTGACATTTCTTTCCATTTAATACTTCAATTCCACATATTACAGAAT
GTTTACTAACGGGGCTTGCATTAGTGAGAGAGGGTGAATAATTTTAAAGTTAGCAAAACC
TTTTAAACCGGTGCGGTACAGTCATTTCAGAATGTGACTGTTTCAAAATTTAACAGATTC
TCATTTTTTCCTAGTACTGCTGTACAACTAGGCTCTTTGCTACCCTACCAGGTTTGAGTG
ACATTTGACATTCAGCCTACTTACATTCACAAGTTTCCACACTGCAACAAGTATTAAGGC
TGTCTGAAAGACATATCTCTTCATCAAATGAAGTTTCGAAACTAAACTTTATCTACAATT
CAGGTTTATATTACAGGGTCTTACAATCTTAAAAAGTTTTTTTTTTTTTTTTACCAGCAA
CAGGTACTATAACCAAGCCTGTAATACCACAAAATATCTTGGTATCATTGTCAATTTTTA
TAGACTCGTTTTTAGGAACAGTTCCAACGGGATGGTCAATTCTAGGGCCATGCTTCATTT
GACTCAGCGCAGCTTCATTCTAGTCAATAATAAGCACAACCTCTTAGGTTTCACATTTCT
CCTTCGACAATATTCAGGCCACTCGGTCCGGTATCTGCAAACCTCTAATTTAGATTTACA
AGAAATCTGAAAGAACGGCAGCTTGCCGACACGCTCCTCCAGCCTTCTCTACACTCCGAA
GGCTGGCCAAAACGTGCTGCTCTCTCCACAACAGCAACCAAGCTGGAACCGAGCACCCAG
AGGACGACCAGCCGCGGGGAGGAGGGGAGAACTTTTCGGCCCGGAGGACGACGGTTGAGG
TCCAATCCAGCCCGCGCCCAATTCTACGCGTCGCCAGGAAGGAGTGTGGCCCCTAAGCTC
AGGCCGCGATGCTCCGCCTGGAGTGGCAGAGCCGCGCGTGGCCGCCGAGCAAGACGTAAA
CAAACCGCCCGGGACAAGGGGGTAAGGGGCGACCGTGGGGGAGGGGGGAGAGGACCACGC
TCGAACCCTCCAGCGCTGGTCTGCAGCTGCCCTGCCCCTCCCGACCAAGGCCCTGATCCC
GGTACCGGGGCGACACTACTGCGCGAGCGTGAACTTCGAGAAAGCCTCAGCGCCTCTGGA
AAGTGGACCCCACTAGGCCATCGGCTCCGCGCCCCTCGCCCCTCGCCCTGCGGCGACCTA
CCTGAAGGCGCAGTCCGGGTCCCTTGCATCCCGACCGGGCGCGCCCAGGCCGTTCCTCTT
GCTGAAGAGCTTCTGGAACAGGGTAGGGGCCATGGTGGCCACGGCCAGGCCGGGGTCGCT
CCTCAGGGAACTCACCAGGCCCCCGCTCCTAGAGCTGCCCCGCCACCCCCATAGGCGCCT
CAGTC
>TCONS_00003650
CGACGAAAGAAGAAACATGAATAAGTCTTTTGGACAATTCTAAGAAACAGAGATGAACTG
GCTCAGTATTTAACCTGTAACGATCAGGCGGCACTTCTCTTACAGTCCAGGTTTGGGGTT
CTGAATTTAAGGTAAATGTGAGGGTCCAGTATTTTTGAATAAACGAGTCTGTTTCAGGCT
TTCAGTGGGTGAGACCTTTTTCCCTCTGGTGTCCAACAAATGGTTCCAGAGACCTGTTTG
TCCCTCAGATGTTGCAGGAATTGTTCAGGAACAATTCATTCCTGCAAGTCTACAAGTCAC
CACATACTGCCAAGGTCAGGAAGACCTCTGCTAACCAAGGCGGTATTAGCCACACACTCA
GGCTGTCTTAGAGAAGCTGGCCTCTGTTCCCATGTTTCATTTTAATCCACAAGTCATCAA
TCATCTTTGTAGAAGAGAAAACGTTCAACTTCCTCAATGGGTGAAGAGCGTCCTGCTAGG
CCTTCATCCTGGTTTCTTTTTGGCTGGTGATTTTTCTAGAGGTGTACTGCTGCTGCTGCT
GCTGCTGCTAAGTCGCTTCAGTCGTGTCCAACTCTGTGCGACCCCATAGACGGCAGCCCA
CCAGGCTCCCCCGTCCCTGGGATTCTCCAGGCAAGAACACTGGAGTGGGTTGCCATTTCC
TTCTCCAATGCATAAGAGTGAAAAGTGAAAATGAAGTCGCTCAGTTGTGT
>TCONS_00003651
GTTGCCATTTCCTTCTCCAATGCATAAGAGTGAAAAGTGAAAATGAAGTCGCTCAGTTGT
GTCCAACTCTTCGTGACCCCATGGACTGCAGCCTACCAGACTCCTCCGTCCATGGGATTC
TCCAGGCAAGAGTACTGGAGTGGGGTGCCATTGCCTTCTCCGCTAGAGGTGTACAACTGC
CTCTAAAAGGCAAGTCTCCTACCTGGTTATGAAAGGAAGGCAGGAGATCCACTTAACACC
ACTGTGCAATGAAATTAGGAAATAAAAAGGCAGGAAGTGCAGCTATTGGATATTGAAACA
GTTTTCCCCGAGGCATCTGACCTCCTTTCAGGCACTCTTTCCTTTCACCCACTCTCAAAT
TCCAAGTATCATGCCACAACGTTAGGGAAATTCACTGTGTCCCAACAGAGCTACATATTT
CATATATGTTTGCACCAGCTCTTCAAATATAAGGTTGAAAACTCAGTTAATATTTTTTTT
CCTCCAGGTTGGAAATCAATAGGTGTTTAAGTCTTCACAGATTTTTTGAATCATTTCCTC
CTCTTCAAACTACGCACATTACAGGCTGGGGAAGGTGGGAAGGAAATTCCAGGGGAATAA
ATTGGCCTACAATATGTTATCAAGTTTTAGCAATGGGTGACGGATAAAATCTTCAGGTGA
TTCATTGCAGGAGACGACATTTGGTGCTCTAATGACAGAACTGCAAATTTCCCTGAGCTA
GTCAGCTTCAGTTTGTCCTCCAATTGGGTAGTGGTTGCGGGATTTCACACGGGCAAAAAG
TACATTTCCTCCCAGCTGACCCCAAGTGTGAAGGTCTCATTAAAAAACTTTTTCAGACAT
ATACCTGGGGGCTGTCAGGAAACACCCATTTGTTCCACCAAAAACAGAGAAGGAAGAGCA
AAACTAGGAGTTAACAGCACCTGGGCTTTTACTTAACTGTATTCTGGGAAATGCTTATGG
ATATCACTAAATTTACTCAATCTAACCCCTGGGGTGGTGCTAGTGGTAAAGAACCTGCCT
GTCAATGCAGGAGACACAACAGACGGGGGTTCAATCCTTGGGCTGGGAAGATCCCCTGGA
GAAGGTGATGGCAACCCACTCTAGTATTCTTGCCTGGGAAATCCCATGGACAGAGGAGCC
TGGTAGGCTACAGTCCATGGGGTTGCGAAGGGTCAGACATAACTGAGCAACTGAACACAG
CATAGCACAACTCCCGCAGCAGAAAAATCACGTCTTCTGGCTGCTTTAGTAGACCATGGT
ACTTCTTCCCATGTGAACAAGCACAAGGCAACCGCACTCCAGCATCTGTGTTCTTACCTG
TCTATGCCAGCCAAGAACCTGCTAAAACAAGCATTTCAAATTCTATTAGTGGCGCTCTCC
CTAACAATTTCTTTGTTCTGATGTTATTTATGATACTAATGTAAACATTCACAACAGAAT
CAAAGATTAATGTGGGACTTCCCAGGTGGCACAGTAGTAAAGAATCTGCCTGCCAATGCA
GGAGACGTGGGTTCAACCCCTGGATCAGGAAGATGCTGTGGAGGAGAAAATGGCAACCCA
CTCCAGTATTCTTGCCTGGAAAATTCCATGGACAGAGGAGTCTGGCGGGGTCCGGTCCAT
GGGGTCGTACTGAATCAGACACAACTGAGCAACTGAGTGTGCACACACACACCAGGTTGT
TAATGCTTCTATTTCTTTTCAGATCAATCTGGTGATCTGCCTCCACACGTGCGTGTACAC
ACAGACGTCATCCTTTGATGAAAACTTGACAAAATTTTCCTGCTCACTATTTTAAACATC
TTCTCCTTCCTTGAAGTGATGGGAAAGGAAAAGGGTTGTAAGTTTCCTTGTTCGTCAAAT
GGCTGATATTAACTACATCCTCTCAAATAGAACTTAGCACTTTTAACAACAATGCCACTT
GAACATGTAAATATGAACAAGTCGTAGCAATTTAAAAAGTTGTGGTTACTGAGGATACTA
GAATATCTTGAGTTATCTCCAGCCAAAAACTCTCAAACTAATAAGATCCTTTTCTTGCCT
CCACTGCAAAACCTGTAAAATGGGATAATGCTGACATACAGCAGGTGTGAAGAAACAGTA
AAACAGAACATGGGCAATGGTGTAATTAAATAAGCCACTGACTGAAGCAACCTACTGCAT
GATGACAAAGACACGTCAAATAAAACTACTTTGTGGTTCTACTTTATACATTTACCTACA
ATGTTAACACATGGGCAACTACATAGTCTAAATACACTGTAAAACTTTGATGCTTTAAAG
GTTTCTATAAAAAACTATTAAGAATAGTTTTAGAAATAAAGCATAATATTTTTTTTTAAT
CAAAGAAAAAAAAGCATCCTAAACATTAATTAGTGAGTATATATGCCTAAGGAAGTATAA
CACTGGCAGAAAGCCTAATTAACTTTCTTCTAAGGTAAACTTTTTAAAAATACAAGTTGA
CAGACGATAGACGGTGTTTACACAAATGAATGATGTAAAATATTATTTAGTCATTATTGT
TTTCCCCTTAAAATTCTAGAATCTTATCAATGGAAGTAAGTTTTATGAAGAAGAGGGTCT
AAGACTTAAGAAAAGGTTTCTAATAATCAAGAGATTGCTCAGGTATGATGAAATAGAGAG
GTGAGTAGGACCAGGAGGAAAACTAGAGTCTTCTTTGAAAGACGAGTTTTATTCCAAGTT
GTATGAGAGTCAGTGGTTGGAAAAGGCAGTATACCGAAGGCAATGAGGTAACTTGGACAA
GAGAAAGATAGTAAGAATGTCAATGGTTAGGGCTAGGCCTAAGGGTTTCCCTTAGGAAAA
CTTCCTAAGGATGAGCCAACTCAAGGGGTTCCAAATGAAGGCTATCTTCACATTCCACAC
TGGTGCCTCTCCATAAGAGAGGATAGGCCAGCCTTTGTGAAGGTCCAAAACGAGCACTCT
GCAGGATTATTATTATAGTAGCCAGATGAGGAGGGATCGCCTACACATGTGGACTTCTCC
TAGAGCCTTCTTCTGTAAGATGATAGGCGACATCAGTTTCCCAGTGGAAACCTGTACCAC
TGAAATCCTACCAACGTGTGAGTCCCAACTATATACCCTGCCTTCATCGAAGTACCACCA
GCCACAGCATGGGTCCAACCTGATCACTCTGGAGTCACCTGGTTTTCAAGGGACGAGTTA
CCACCACATCTATCACCCCCAGACCACACAGCCCGAGAACTACCAAGTTTCAGACCAACT
TTTACATTCCTTCTGTGCAAAGAACCCATGTACTTTTCACCATTCAAGGAGGAGAGCTTC
CAAAACACCACTGGCTGTGATACGAGCAGCTAAGAGTCAGCTGGGAGGATTTAGAAGGGA
AGGAGGACGTGGGGATGCAGAGCAGGAAGAGTCAACTGAGGAGCTGAAGCCAGAACCTTA
GATACTTCCCTCATTTTGCTTTCACCCAGCCCTGATACCTAATCGCTAAGAAGATGCCAA
AATAACAACAACGAGATGCTGATAATCAAGGAGAGGCTCTACAGCAGCTCTGTACCATCA
ATCTATTATCTGTATACCTCTTTGAAATCAGGTGCATCAACTCCCTTTTTTTCCCCTCTC
TCTTAAATGTCTTAATTTACAAATCTTACTGTCCTCCCACCACCAGGAAAGCAAGATTTG
TTTTTTAATTGTAACTTTTTTTCCCTTCAGTTCAGTTGCTCAGTCCTGTCCGACTCTTTG
CGACCCCAAGAATCGCAGCACACCAGGCCTCCCTGTCCATACAGGATCTTAATTTCTATC
ATCACAAGGCTCTCTCAGCAAGGGATGCACCTGACACTTTTGGAAATTAAAAATAACACT
TTCACACGGAAAAAGAAGTAGCTATCAATCAAACCACTTCTTTCTTCACTGTTACTGGCC
ACCACTGGAATAAAACTTACCATCCTGAGATGAATAATCCCATATATTCAACTCCAAACT
CGTAGGATTGATTCCTGACTCCAGCAGCATATTCTGGTATTTAAATCTAGCAAAAACTGT
CTGGCAGTTACTCTGACCTAGAAGGGAACAGGAGGCAGGAAAGAAAACTCCCTTCCAAGG
ACTGCTATCAGAACTGTTGGCTATTTGCAGAATTCTTATGTCAACAGGACCAGTAAACAA
GTGTTAATATTGCAAAGGGGAGGCAACATCCAGAGGGAATTCAATGTAGTTAGCTGCGTG
GTGCAGAGCATGGAGATCCGAGAGGGAATTGTGTGAGCTCCTGGAAGCCAGAAGTCAGTG
GCTGACAGCGATGAAATGGAGCTGCTTCAAAGCCGACTGGGCTGTGACCTGAACATTGCA
CATCCTTGCGCTCAGCGAGAGAGGATCAATGACTGTGTTTGCTGGGCTCTAGTCATCCCC
CTGGCTAATGAAAGCTGGACTGAAAGGCATGCTATGGGGCCTCTGGGCAGCCTGCAGCCT
GGCATTAGCAGAGGCTGTTATACAGCTAGGCTGGGGAGTGTACCAGGCACCAAGGCCTCC
CTCACCCCCACCGCCTTCCGTCTTCCAGCCCACCAACTCCCCTCTGGCTGTCTGTTTAGT
GTCACTCAGTTGGGATGGATCCTGTTAAAGATCTGACGCTTAGTGAGGACTCGGAGGTGT
CTGGAACGCCTGCCTCTAATCATAAACACCACAGCTGGCAATGATGTGGTTGAAAAAAAA
AAATCACCTTGATCCAGTACACATTCTCTTTGATGTTTCTACAGCGAGTTCACTGCCCAG
AGAAAAAGGTACGAGGTTTTCTTTTTTTTTTTTTCCCCTTAAACTCTGAAAAAAAAATCA
AGCTTGACATTCTCAAATCATAACCATATGACTTTCAATTCTATGCTTTAAAAAATTTCA
TATATATATAATATATATATATATCTCATCACATTTTGTTCTAAGAAACTCAGAGAAGAG
GCATCTGACAATGATAACATGAAACAGGTTTGGGAGATAATGGCAGTTTGAGAGGAAAAC
ACTTCCAAAAGGGAAAAAAAAAAAAAAAGCCAGACTGCCACAACCAAAAAAGGAAGAAGC
CTTCTGCCAAAGACTGCAAACTGCAGTGACCTTAAGTAAGAGACTGTAGCTGATTCAAGG
GAAAATGAAAACTTTTCAAAGACAACACTGCTTGCGCTGCACCACTGTTTATAAGCGCCT
TCTGCCCTCTTGCCTTTTGGGTGGCGCGGTAAACACACAGCTTCACTGTGCTCCAGCCCC
AGGCCCAGGGTTCTAATGAATATTCAGTCACATTAACATGCATTTTCTTTGTGTGTGGGG
CGGGGTGTGTATTTTATTCCTCCTAAGACAGAGCTAGTATGGGCAACGTCCTTGTGATGC
TATGTAGGGTATCTGTACCGTCAGGTGCCTTTGCAAGTTAAATGCTAAAATTCCTCTTAG
ATTATGAGGAATTTAAAGAAAGATCACAATACACTCACTAATCCTGTCTTCTAAAGAAGT
GAATCTAGCACAGATAACCATCAAGGTCTGAAGATAACTCACGAGATATTATTTAAATGG
AGATAAACATTTCTTATTTATTACCAACGTCTGTATTACACAGCTACATTTCCGCAAGAT
CCCAGGAAACAATGAGGACTCAAAGATTCTTTATATGCAGCAGTCAGTTTCTTCTGGTTT
ACACAGTCCCCACTGCACAGAAAAAGCATACAAAACAAGCTCGGTTCCTTAAGTGTGCTT
TTTCTTTTATGTTTTAATACAAAGTAATTTGAAATAATTTCATATTAAGATTTTAGAATT
ACACTTAACAAAAAAGTGGGAAAGAAGTGTATTCACCCAGGTAGTCTTAATATGCTAAAT
TTGACAAGGGAGAAGCATCTTTTATACTTATTTCAAACACAGTGAGATAATCGGGTGATT
TCCAATTCTAAATGGAGTAAACGATAGCTAGATGTTTTTGGATTCTCAGGGAAAATGGCA
AAACTGCTCTCAACTGGCCAGTTACACGGTGACACCACCAATGTTTAAGAAATCACTCTA
TAAATGCACCCCGGAAGGCGGCGGCAATACATGAAGTAATGATATCCAGACGAAGCCAAG
AAGTTTGGATACTGCTGTGTTGTTCTAAACTGAGGTTCTGCAGACTAACAACATTCCCCC
ATAATGATGGTGTCTTTAGATTGCGATAAGATTCAAATTTACTGAGGGTTATTTACTGTT
GGGTATAAGGATCTGTGTGTTAAGGAGTAAAGTAATGAGTTGGAGGGGGGCAACTTGGCT
GAGTTCACCGCTGAGAAACCTCAGGAGTCTGCATACCCCTATAAGGTAATTTCTTTCCTT
TTTTAACATAGGCAAGGCAATTAAATGTTAGTCAATCTTAGCAAAATGAAAGGCAGGGAT
ATGCTATTATACGCTGATATACTGGCATTTATCGTAATATTTGCATTACTGTATTAAAGT
TTTTGTGATATATTAAGTATAGCTGCCAGAAATTTTAGTCCAGTCCTAATCATGAGTGTG
TTTTACATTTTTCCTTGCCAGAAAGAAAACGGGGGAAAATCCTATATGCTGGAATTTACA
ATGACAAACTAATTTTAGTGACACCAAAATAAAAAAAAGACACAGATAAATGGACACACC
TGATCTGATGTCCTGTGAAGGAAAGCAGACTTCATTTCATTGTTATTTATAGTAGTATGA
AGTTCATTAGTTTATTTCCTTCCTCCAAAGTTTAATAGGAGACAAAAAATTATGTCATTT
AGCTCATTTTTGAAAGAAAGTCAGTCTGGGGTGTTTATATAAACAAAGTGAAGTATAGGT
TTGATGTTACCATAAAAATTTTGACATCTAAAAGGGAACAATGGAGTTGTCCAGTTCTGT
TTTCTAAACTGATCACTGTACAAAATAATTGTATAATCCTACCACAGCTGAGATTTGTAG
ACCAACCTTAAATGGTATAAATATCTCATGCCAGGGTTTCGACCAAATCTTTTTAAAAGC
TGGCTGGTCTGGAAAGAACACTAAATAACTGGGTAACAGGGCCTACCAGTACTACTTGAG
AGTGAAATTTGGGGAGGAGCAAGAGAAGGTGATATTCACCCACTACTGTATTTCTGTGTA
CCTTGAATTCTTTATAAAAGTATTATAATGAAAACGAACAGACAAAATAGAAAACATACC
TTTTACGCATAAAGGCAATGCCCCCACTTTACTACTCATTTTATTTTTTTATAATCTGTT
ACGTGTGATTTGACATAAAAACAGGAGCCAGACATCGATAAAACTGGAAAACAAATATCT
CTATCATATAGTTTAATGGGTCAAACAAGAAAACACACAGATGCATGACCAACATATCCT
CATGTTAAGAAGAGAAGACGGTTTGCCAGGATTGTCAGATTAATCTTAAAGAGACAGAAA
CAACAGCCTTGCCCCATTTCCTTATAAAGAGGGATGAATGCTCCCTTTTACCAGCCCCCT
TCTCAACTGCCACTGAAATGTAGCAGAGGACTTCCCTGGTGGTCAGCGGATAGGAGTCTG
CCTGCCAATGCAGGGGATGCAGGTTCGATCCTTGTTCCGGGAAGAGGGTGTCATTCACAG
GCTATGGGACTGCTGGGCCCATGCGCCACAAATACTGAGCCTGTGCTCCAGAGCCCGTGG
GCTGCAAATATGAGTCCACATGCATCCCAACTAGAGCAGCCTCACTTGCTCCAAGTAGAG
AAAGCCCACATGCAGCAACGAAGACCCAGTATAGCCTAGATAAATAAAACAATAAGATGT
AGCAGAGAGTAGTGAAGAGGGTCTCTTTGTCTCTCAGAGGTGTAATCTTCATTTGCATAA
TAAATCCCAGTGCATTATGAAACCCACAAAGGGGAGGAGAGGAATCACGGGGGTGATTCC
CCAGGTACAGCCCTAGATGAAGGAATCTAGGGCAGGCAACAAGGACAAGTTTATACTGCA
GGTAGCCAAATATAAACTCTCAAAAGATAGGAACTCACTTTTTCTAGGAGTTTGAAGCTT
TTGCCATAAATCACCAAACATTACTGTGGCGGACTCATGTTGATGTATGGCAAAACCAAT
ACAATATTATAACGTAATCAACCTCCAATTAAAATAAATAAATTTATAAAAAAAAAAGAA
AGAAACTTCTTAGGATGTCGGGATTCAAAGAAGAGAAGCATCTCTTTGGACTAGAATAGG
CAACATCACATCCACATGAGTTTCTTGCTTTGTAGTGGCCAAAGAGCTCTAGAGGACGTG
GCTAGACTCAGGAGGCAGCACACCCCAGTTATAGCTGGGGTGCTGCTGACCACACAAACA
GAAAGAGGACCGATTAGAAGGCCAGCCAAGGGTGCCGCGGCTGTTACGACAACGGCAAGC
GACCACAGCTGCCAATTCTGGAGTTCCTACTTTGTGTCAGGCACTCACTTTACCATTATC
TCTAGTTGTTGTTGTTGCTGTTTTGCAACCCTGTAAGTTAGACATTTATCATCCATATTT
TACAGAAAAGTGAGGTTCATCAAGATTAAGCAATTGGCTCAAATTCATGCATCCAGGAAG
AAACAAAATTGGGCTTTGACACTTAATACCCATGACTGTGCCTAGTGTCCTTCCAGACTG
AACTAAATGACCTTCATCTCAGAAGAGGGCAGATGACTTCTTCTGTCAGTATACACTGTG
GCAGGATGTGATGCTCCAAACCCCTGGGGCCAAAATCCATGGACCAATCAAATTATCTTC
AAGAATGCTCCCTGAGGACATCTAAAGGTCAGACACGCAAAGACTTTGGCTACCATCATT
CTTCTATAGGATGGAATCAGTTCCTTCCCCCTCCAGTGAAATATGCTCAAACATACGAGT
GCCAGGAGGCCCACAAGGAAGCATTTTCTCATGCTTGAAATGCTGGTGGGACCGTGAACC
AAGCGGGTAACAATCATCCTGGACTATTCAATATCAGCCCCAAAATAACACCTCTGGAAG
ACACCTGGGCTTTTCCAGATGAAGTATATCCTTGATATGAGCACCACAAAAAAAAGGCAA
CATGAGGAGACTCTGATCTATGACATAAATGATTTTGAGGGAGGAGGAAACAAGGGAGAA
AATTTTGAAAAGAAAATGGAGCTTAAGATTTTAAAAACAAACGGTTAAGTATAAAATGGA
GCAAGAAAAGAACGGATGAAAGTTCAACCTAAACTGGGAGCAAGAGATTCCCTTTCTACT
GAAATATCATATGTAGTTGGGTATAAAGGCATTTCTCACTATCTATCTTGTTCCTGTGTT
TGGACAATCATGGTTCAGGATGCAGGAGTTGGGAAGGCAAGAGATAAGATATTATCTGAA
TAGCACATAAGACAGCGTAGACAAAGGGAGATTCCTTTCATTCAGACAGACCAATCTAAA
TAATTTATCTGAACTTATTTTGTCTCTGAGCACAGATGGTTGAGGCTTGCGTATTGAGGA
ATGATTTTATTTTGTGACTTCAGATTCCAGCAGGCATATATATACTAGGTATATGCTGTA
TTAATATAGGTTCCTTACACCAGGCTACTTAAATGACTCTATAGCTAAGAAGTCCAAACA
TAGGTAAGAAAATAGCAAAGAAAAAAAAACAGAGGTCCACGGCAATTTCGAAGAATTTTT
TCCAAAAACACATGAGTTGGGACTCTCTCCAGACATACTAATCTTAGCATTTTACTCTAT
CATCTACCCAGTCTAGCGGGTTCACGTCAGTCCCAGGGCGGCGGCGGGACTCCTCATCAC
ACGAACCAGCGAGATGTAGGAGGAACTCCCCAGGCAGGAGAACCGTCCAAAACCAAGTGC
CAAATGCACAGGGTTTTAGGCTTCCTGATGGGAGAGGAATGGCCAGGCTTCCCTAGCTGT
TTTCGAGAAGACTCAAGATATGATATAAATGGCCAACATATTTGGAAAAGATCTGCCAGA
AGCTACGTTTTGAAATAAGAGACAAAGTAGTGGAAGCGCCACCTCTCTCCAACTCACTTG
ACTGGTGTCCTTCTCCGGATCCCTTGGCAACCAAATCAAAACCTCAAGGCGAATTTCCAC
CAAGAAATGAGGGATCTGACTAAGTAGGAATGGAGAAGTAGTTGATAATCTTGCAGTGTA
AGCAGCAATTTCAGGACCACTTCATCGCTTTCTGACATAGTGTTTTAACATGGCAGCATT
TTCCTATTTACTTGCCAGAAACAGGTAAATGTAATCATTAAAATACAAAGTATTATGATT
TGTGTATCTATACATATCTTCTACTATGAAAAGGGTTGTGTACATTCTGAGGGAGGAGAC
CAGAATTAGAAACTCCACAACTATTCTTCTTTATCTGTGTGGCCTTGCTTTTATAAACAT
GTATTTTATGTTTTTCCTCTAGAGTCTTTAACCTGAAATTCCTTAAAAGTACCACTTCTT
ATCAATAGTAGATGCCAACATTAAAACTCCCTATGATGTTAAACTGGGTTTTTGAGATTT
CTGACCTTACCTTAAGTGGGGTGAGGAGGGGAAGAGAGAAATCCACATGATGGCTACAAC
TGCCTTTAAATACTCATATTTTAGGTCTGTCTGTGACAATGCTTCTTGGAAAAAATTAAA
AAGCTCCCTCCCTCCAATAACATGCTCAACGTCCTCTTTTGCCAGAGGCATTCACTCATT
ATATAAATCAAACAAGCGCACGGCACTAGACAAAAAGTGACTCGCAGTGCCTGGTGCATT
CCTCCGCGCGAGCTCCGATGATTTGGGTGCATTGCATGCAGATGTCAGGTATTTTAATAA
AGAGCTCCATTGTGCAGGCCCCACTACTCCTCCATAGCTCCCAGCACTCCCTGAAAAGGG
GGGGCCGGGGGAGAGGGGAAGAGCGACAGCCATTCCAGCTGGAGCTGGAACCTCGTCTGA
GTCAGGAAAACCACAGCTCATAAGCAAAGAGGAAGCATAATGTTCTACAAGGACAAAACA
TTAGCAGAAATGTCACTCAGCCCCAGTTCCACATGTTGGCTGCCACGGCCTCTTCCTCCT
AGCATGCCCGATTGATATAAATTCCATCTGCTCAGCAGCCAAGTGACAGAGAAGAAATAC
CGGCATCTGGTCTCCATTGCTGTCGGGTTTTTGTTCCATGTTAGACCTTAGCTAGAAACA
TATGAAGAGATGAAGGTGCTGGCAAGCAACTAAAAGGCTGAACTGGCATAAAGGAGACTT
CTGATGCTTTTCACACTTCCCTCTGTGTTTTTTTTTTTTTTTTTCTTTTTACATGGAAGG
GAAAGGCTGTCACAAAGACTCGATAAACTAAACAGTGGGAGCCAATAGGCCTGAAGGTCA
TTTCATGTTTTTTAGGGTGTGGGATTTTTTGAAAGTTTTAATGTTGAAAATTATAAAGCA
CAACACACAACACTTACCCCCTTTCTGTCCATTTAATGCAACAGAAGGCAACTAAATTGC
CTAAGAATGTTTTCAGCTAATATTTTTTTTCCTTTCTCTTAAACATCCACTGGTTTGGAC
CCACTCCACAGGCACTTTATATTCTCCCGAGGAGAGTTGAAAAATGCCAAAACTCGAAAC
CACCAACTCTCTTTTAACTCTCAGCTACCCAGAAAAGTATAAAGTCATTATGAAGCCTAA
AACCATAGGGCCAATAACAGTTAGTTTAAACCCCATGATGAAGGCTGAAGGCTCCAAGAA
TTCATTGCCACCTTACTCTGAGGTTGTCATTTATTCACTTACTTGATCAGGAGACTGAGG
AATATAAAAAATAAACGTGGAAGCAGAGGTGGTAAGAGAACATGGGTATCCATTTGTCTT
TTTTCAGTATCTGTTATTTGCATGTTTGCAAAGTAGAAACAGTGAGAATGGCTCCACTGA
CGAGTATACCATAGAAAGTGTCTTTTTTTTTTTTTTTTTAAATATTCAGGTCAGGTCATA
AAGTTGTTTTGGGAAACAACTGTGGGGATGAATCTTGTTAAGTCTTCCTCAAAATATGAC
AAAAGAAATGTATAA
>TCONS_00003730
GTTTGTCTCATTATCTTTATTACGATTGAATCCAATTTAAGTTAAAATACAAAATGCTTA
ACAAATATAAATCCAATCTAGGTGGGAAACAAAATATTAGTATTTACAACTCTTTAATCT
TTCCACAAGATAACAATTTTGGATAACACTTAGACCTTTTGCCTCTGAGAGATAAATTAT
CAGACAATCTTCAAGGCAATCAGTGCTGTGCAGACTTTGTCAGTCTACTAAAGTCCAATT
TGTAGCATAGAACTGGTGGAATACTGTGGCAGGAACCGTGACTTACAAAGTGGTAACGCT
CATACACAGTAATTAGAATCCCTGTCTTGCATGCTAGTTACTTTCTCTGAGAAAACAGAC
TTCTTTGACTCACTAGAGTACTAGTGAGGGAGACAGCATGTCTTGCCAAACTAAAGAAAT
TCATTCAACACCGGTCTTTCTAAAGCCATTAGAACTTCTGGATACACAGGTAGATTTAAT
AAGTATTCCTTTAAGAAGAAAATAATTTTCAAGAGATAAATTGCACTTTACTTGTTACAT
GAATTAACAGTGCATTTGGTTGCAAGCAGCAAGATAATTACCAAACATACAAAATAAAAG
TTTTTAAATATTCAATTAATTATGTATTTATTATATGTCAATCTCCTACAAGGCCTCAAG
CTAGAAAATGTAAAGTGAAAAAGAAAATCAATGGAGCTTTCGTCTTAGGAACTCATCTTA
ATTCAAATTTATATGTCTTTATTACACAATTTACTGGATACTTTCAATTATGAAAATCTA
TATCCAGAGGAAGATGGGTTCTGAAACAAATCATCACAATTAAGGAAACTCAATTAACTC
CTTTCAGAAGGTGGCAGAGTGGAGTATGTGTTCGTTTTAAATTTGATTATTAAGTTAATG
CTGAGAGTCACTCTGTTTGAACCAGAAAGAGCAGAAGGACCTCTCCGTTTCTTCTTCACC
AAAACCAGGCAAAGATATGTGAGATAACAGGTTAAAGTGAATGTCAAGAGCCAGCTTACA
AAACTGCTTAAGAGATGGAGGGACACGTGTGTCAGGGGAGACAGGTGTTGCTATGGAAAT
GGGTCGATGGGACTGTGGACTGAGCAAATATTTGAGACTCAAGTAATTTTCCCCATTAGT
TGATAAAACAATGATCTTCACAGGACTGCTGTCTGCTCTGCTGCCAAAACACAGGTCAAA
ATTAGGCAGTCTGTCCCTCGAGCCCATGGGCAGCTCTGCCTGCCCTCATCAGTGGCACCT
CATCAGTTTCAAACCACGTCATAAACACCGCTTATGCCATATACTGACAATCACTGTGTC
TGATCAATTATTAGCCAGTTTATTATTAGCATCACCAAGTGAATGAGATAGGTGGTGTAA
GGCATTAAAGTTTAAAAGCTACTTATATCCCGGGGAAGTCCTCTCCAAAATTGGATGGGC
TCTTCTTGAGCTGTGGAATAGATGCTTTAATTCACTATATCCCATGTCTCCATAGCTCTC
ATTCTGTTTGTTTTATTAGAAGTACTCTGCAATGAAAACCAGCAACATAATCCAAATGAA
AATTCACTTGAAAAGGAAATAGTATCTACTTTTATGAATTGGAATGATATCAAGATATCC
AGCAGAATCACTTGTTTAGAAAAAGGTACCACAATCCTATTATTCTGGGAATGAATTTAG
GTATATCACCAACACCACTGAGAGATGTGACTGATCAGCCTCTAGGGCAAGAGACGATTC
CTAACACATTCTGAGGTTTACGATGCCCACCATGCGGTCACACAGGTGGAAACAGATGTA
TTCCACAGGCTTTAATACACATCAAACAGTGTCTGCTGCTTATAAACCTAAGAGTGCGAA
TCTGAGACAGGTGACTTAAGTCAGTTTGATTCAAAAGATCTGATTTTCTTTGGGCACAAG
CTGATAGCAAAACGGCTATGTCACCCCATAAACGTCAGCCCATAAATTACAATTCTAGGA
AAGTCGGGAGTTTTGTGTTTGTTTTCTTTTCTCTCCACAGGCGTGTCTGGGGTGGTCTCT
TGGCAACGACTTTTAACGGAAAGAGGCTCTCACTTTTCGGCCCTTCAAAGGCTGTGGTGG
ACGGTGATTGCTCAACAGAAAAGCCGCCGTTTCACCCTCCCTGCTGCACAGGAGGGTGCG
GAATGCGGCCAGCTCCAGTGGCAGAATGAGAGTGGAAGAGTTTTCCAGGAGGGGTCCCAC
TCCTAGTTCTGCCACGAGCGCGAGCTGTGTGACCTCGGAAATTCACTTACTGTCTTTAGT
CTTCAGTTTCCTCCGCTATAAAGTGAAGCATTGGATTAGATTACCTCAACAGGGGCCATC
GGTTCTTAGAATTTACACTCAACATTTAAAACACTCCAATATAAT
>TCONS_00003728
TCTCATTATCTTTATTACGATTGAATCCAATTTAAGTTAAAATACAAAATGCTTAACAAA
TATAAATCCAATCTAGGTGGGAAACAAAATATTAGTATTTACAACTCTTTAATCTTTCCA
CAAGATAACAATTTTGGATAACACTTAGACCTTTTGCCTCTGAGAGATAAATTATCAGAC
AATCTTCAAGGCAATCAGTGCTGTGCAGACTTTGTCAGTCTACTAAAGTCCAATTTGTAG
CATAGAACTGGTGGAATACTGTGGCAGGAACCGTGACTTACAAAGTGGTAACGCTCATAC
ACAGTAATTAGAATCCCTGTCTTGCATGCTAGTTACTTTCTCTGAGAAAACAGACTTCTT
TGACTCACTAGAGTACTAGTGAGGGAGACAGCATGTCTTGCCAAACTAAAGAAATTCATT
CAACACCGGTCTTTCTAAAGCCATTAGAACTTCTGGATACACAGGTAGATTTAATAAGTA
TTCCTTTAAGAAGAAAATAATTTTCAAGAGATAAATTGCACTTTACTTGTTACATGAATT
AACAGTGCATTTGGTTGCAAGCAGCAAGATAATTACCAAACATACAAAATAAAAGTTTTT
AAATATTCAATTAATTATGTATTTATTATATGTCAATCTCCTACAAGGCCTCAAGCTAGA
AAATGTAAAGTGAAAAAGAAAATCAATGGAGCTTTCGTCTTAGGAACTCATCTTAATTCA
AATTTATATGTCTTTATTACACAATTTACTGGATACTTTCAATTATGAAAATCTATATCC
AGAGGAAGATGGGTTCTGAAACAAATCATCACAATTAAGGAAACTCAATTAACTCCTTTC
AGAAGGTGGCAGAGTGGAGTATGTGTTCGTTTTAAATTTGATTATTAAGTTAATGCTGAG
AGTCACTCTGTTTGAACCAGAAAGAGCAGAAGGACCTCTCCGTTTCTTCTTCACCAAAAC
CAGGCAAAGATATGTGAGATAACAGGTTAAAGTGAATGTCAAGAGCCAGCTTACAAAACT
GCTTAAGAGATGGAGGGACACGTGTGTCAGGGGAGACAGGTGTTGCTATGGAAATGGGTC
GATGGGACTGTGGACTGAGCAAATATTTGAGACTCAAGTAATTTTCCCCATTAGTTGATA
AAACAATGATCTTCACAGGACTGCTGTCTGCTCTGCTGCCAAAACACAGGTCAAAATTAG
GCAGTCTGTCCCTCGAGCCCATGGGCAGCTCTGCCTGCCCTCATCAGTGGCACCTCATCA
GTTTCAAACCACGTCATAAACACCGCTTATGCCATATACTGACAATCACTGTGTCTGATC
AATTATTAGCCAGTTTATTATTAGCATCACCAAGTGAATGAGATAGGTGGTGTAAGGCAT
TAAAGTTTAAAAGCTACTTATATCCCGGGGAAGTCCTCTCCAAAATTGGATGGGCTCTTC
TTGAGCTGTGGAATAGATGCTTTAATTCACTATATCCCATGTCTCCATAGCTCTCATTCT
GTTTGTTTTATTAGAAGTACTCTGCAATGAAAACCAGCAACATAATCCAAATGAAAATTC
ACTTGAAAAGGAAATAGTATCTACTTTTATGAATTGGAATGATATCAAGATATCCAGCAG
AATCACTTGTTTAGAAAAAGGTACCACAATCCTATTATTCTGGGAATGAATTTAGGTATA
TCACCAACACCACTGAGAGATGTGACTGATCAGCCTCTAGGGCAAGAGACGATTCCTAAC
ACATTCTGAGGTTTACGATGCCCACCATGCGGTCACACAGGTGGAAACAGATGTATTCCA
CAGGCTTTAATACACATCAAACAGTGTCTGCTGCTTATAAACCTAAGAGTGCGAATCTGA
GACAGGTGACTTAAGTCAGTTTGATTCAAAAGATCTGATTTTCTTTGGGCACAAGCTGAT
AGCAAAACGGCTATGTCACCCCATAAACGTCAGCCCATAAATTACAATTCTAGGAAAGTC
GGGAGTTTTGTGTTTGTTTTCTTTTCTCTCCACAGGCGTGTCTGGGGTGGTCTCTTGGCA
ACGACTTTTAACGGAAAGAGGCTCTCACTTTTCGGCCCTTCAAAGGCTGTGGTGGACGGT
GATTGCTCAACAGAAAAGCCGCCGTTTCACCCTCCCTGCTGCACAGGAGGGTGCGGAATG
CGGCCAGCTGTTGAAGAAAAGAGGAGAATTATTAGCAGAGAAAGTCACACCAGCGTTAAT
GAACTGCCCTGACTGGAAAGTTAAGAAGCTTATAAGCTTTCTTCTACTAGGAATTAAATG
TATTTCAATGAAAATTTTCTAAGTTATGGCTCATATATCATAAAGCAACTCTTCTGCTAG
AGTCTTCAGTTCAGTTCAGTTCAGTTGCTCAGTCATGTCTGACTCTTTGTGACCCCATGA
ATTGCAGCACGCCAGGCCTCCCTGTCCATCACCAACTCCAGGAGTTCACCCAAACATGTC
CATCATACAAATTCCTATGGCTTCAAAAATAAGTATAGAAGCATTCTTCATTTGAAGATC
AAATAAGGGAGAAAAAACAGTCAGGATGTGGTTTAAAGACAACATATGTAGAAATCAGAA
AATGTGACCTCCAGTGGCAGAATGAGAGTGGAAGAGTTTTCCAGGAGGGGTCCCACTCCT
AGTTCTGCCACGAGCGCGAGCTGTGTGACCTCGGAAATTCACTTACTGTCTTTAGTCTTC
AGTTTCCTCCGCTATAAAGTGAAGCATTGGATTAGATTACCTCAACAGGGGCCATCGGTT
CTTAGAATTTACACTCAACATTTAAAACACTCCAATATAATGGGAACCACGTGCTGTTCA
TCCTATAGAATGTTCACCTTTTATGAACTTTATAAAAGTGATCTATCCCTCACCATAACT
GTGCCTTATAAGCAACTAACTAGGGGAAAAGCCCAGTCCTTCAACTGCTGACAATATTTC
AATACAATTTAAGTGATACAGGCATATTTCTCAACACAAAGGTTTACTTTTTCTTATCAC
ACACGCAACAAAATGCTTACTTACCTTATAAATTTCATATAGTACACAAGTGTCAAGAAG
AAAATAGAAATTACTAGTAATCATGTCACAAAATTTAACCACTGTTCACATTATGGAGTA
TACCCTTCCAGAAGTTTCTCTGTGTATAAACACTATGCATTGGTGTTCGCATTTGAAAGT
TTTCTTGCAAAATAAGCTCAATATATTTACTCGTCTGAAACCTTAGTTTTTCACTTAATA
TATATCCTTTGCATGTCAATAGATATTATTCTATGTCACTTTTTTTAATTGTTGAAAAGT
TTATGTTATAAGCATGTTTATGAGTTATTCAGCAATTCCTTGGTGATTTAACACTACTAA
GATTAAGGACAGGTTTATAGTAGTAAAATGAAAGTTGGGTAAAGTATCTGAATAATTCTG
CTGTCTCAAAAACATTCACGAAAAACATATTGCCACATGAGCAAGTTTTTGCTGTTTTGC
TGTTTGTGTGTGCACAGCTTTATTAAACTGTTGAAAACAGCTTCT
>TCONS_00003731
CACGCAACAAAATGCTTACTTACCTTATAAATTTCATATAGTACACAAGTGTCAAGAAGA
AAATAGAAATTACTAGTAATCATGTCACAAAATTTAACCACTGTTCACATTATGGAGTAT
ACCCTTCCAGAAGTTTCTCTGTGTATAAACACTATGCATTGGTGTTCGCATTTGAAAGTT
TTCTTGCAAAATAAGCTCAATATATTTACTCGTCTGAAACCTTAGTTTTTCACTTAATAT
ATATCCTTTGCATGTCAATAGATATTATTCTATGTCACTTTTTTTAATTGTTGAAAAGTT
TATGTTATAAGCATGTTTATGAGTTATTCAGCAATTCCTTGGTGATTTAACACTACTAAG
ATTAAGGACAGGTTTATAGTAGTAAAATGAAAGTTGGGTAAAGTATCTGAATAATTCTGC
TGTCTCAAAAACATTCACGAAAAACATATTGCCACATGAGCAAGTTTTTGCTGTTTTGCT
GTTTGTGTGTGCACAGCTTTATTAAACTGTTGAAAACAGCTTCTATTCTCTAAGCTTTGA
TAGTCATCTAATCAAAGAGTCACAGAAATTCAGACCAGGACACGTCACTTAGGTTTCCAT
CCTTACCATTTATCTAAAGCCTAAAATAGTTCTCTTACAATACTAGCCAGGACAGGAGAC
AGAGGTGATAGCTGTCCTTCATAATAAATAGGCAACAGTTTATAACCACGCTCTATGGAG
ATAAGTTCAAGTATCATATACAAGCAGTCATGTGTTTCCACAGTGATATTTTGAGGTGTC
TTTTCAAAGAGTAGAGATATGAGGAGTATTTACAACTTGGCATTACTCATGTTTCATTAG
ACCACATCACTATGGCAAAAGCAAGATGAGACATAAGTAATTATCTGGTAAAGTCAAGCT
GGAATCAAGATTGCTGGGAGAAATATCAATAACCCCAGATATGCAGATGACACCACCCTT
ATGGCAGAAAGTGAAGAGGAACTAAAGAGCCTCTTGATGAAAGTGAAAGAGGAGAGTTGA
AAAAGTTGGCTTAAAGCTCAATGCTTAGAAAACTAAGATCATGGCATTTGGTCCCATCAC
TTCATGGCAAATAGATGGGGAAACAGTGACAGACTTTATTTTTGGGGGGGGGGCTCCAAA
ATCACTGCAGATGGTGACTGCAGCCATGAAATTAAAAGATGCTTACTCCTTGGATGGAAA
GTTATGACCAACCTAGAGAGCATATTAAAAAGCAGAGGCTATGGTTTTTCCAGTAGTCAT
GTATGGATGTGAGAGTTGGACCATAAAGAAAGCTGAGCGCACAAGAATTGATGCTTTTGA
ACTATGGTGTTGGAGTAGACTCTTGAGAGTCCCCACTGCAAGGAGATCCAACCAGTCCAT
CCTAAAGGAAGTCAGTCCTGG
>TCONS_00003566
TCCGGATTTTATAGGTGAGGAATCAGAGACACAGAGATGTAAAGGAACTTGGCCAAGGTT
ATGGAGCAAGTGGGTGGCTAGTATGAGATTGGAACTCAGGCAGTTAACTCTTGAGTCTGT
TCTCTTCACTACTATATAATTTGGTTTCTCATAGATAAAAAGTTTAAACTGTTATTGTAA
AAAGCACTCACTGTGATGTTTGTTAATTTGAACCTTGAACCTGTAGTTTACCTATGTGCT
TTATACAGCACTGTAACTGTAAAATAATGGCATTTGATGTGCTGGGTATGCTTTGGATGT
CATAATTGAACATCTTTGTAGAGTTGTCCAAGTTTTATTAACTGTAGACAACATGAGAAA
GCTGTTTATGGTGAGTGGTGTGAATATTTCTACATATAAAAAAGTTTATACAAATTCTAA
TGGTAATCTAAATTTATGTAGTTTTAGCAGTAATACAAAGTATAAAAATAGGACTTTTTT
TCTCTTTGAAAGCGTGTCTTTGTCAGCCTTTTATTTATGCTTGACGAAGCCAGTAAGAAT
ATTGAAATTTAAGAGACCACACAGTCATAAGAACCATGAATTGTATTCATCTGGGGCATA
GCTTTATTTATTCTAGGACTTACACTTCAAGTGGTTTTCCCTTTTGATATGAGAAATTCT
GAAAAGAGAATCTACTTTTATAGAGGCAAGTCAACCCAAACATTGATCAGAGCTTGGCCA
TATAAGAGATATTTTAGGATATTTATAGAATTCCTGTGTTCTTTTTCAGAAACCTAGGAA
CACTGGCCTCTTGTTGGGCCTGATTTGTGTTCATCTCAGTTCCTCTTGAACCTGGCTTTA
TGGTGCATATACTTTGTGATTTAAAAATATCCTAAGGTTTGTATTTCAAGGACTCAGAAA
CTTAAAGCATGATTTAAACATAGCATGCTGTGTGAACCAGTTATGAATTTAACTTTCCCT
AGGTAGCACTAGTGGTAAAGAACCTGCCTGCCAGTGCAGGAGACATAAGAGATGCTGGTT
CGATCTCTGGGTCCGAAAGATCCCCTGGAGGGGGGCATGACAACCCACTCTATTATTCTT
GCTTGGTGAATCCCATGGACAGAGGAGCTTGGCGGGCTACAGTCGATGGGGTCACAAAGA
GTCAAATACAACTGAAGTAACTTAGCACGCATGCATGAATGAATTGCAGTTCTTCAAAAT
CTGTGATTCTTTGAGCTATGGGCAATATGGCAACGTGAAGTGAATTAAAATGTTACATTC
TGATCATATGTCTTAAAAAAATACATGCATCTTAAAAAAACAATTTGTTATATTTGTTAT
ACAGCAGATTTAAATAACCATGAAACCATCACCACAATCAAGAAGATGAACATCTAATTC
TTCTAAAAAGTTTCCTTGCACCTGTTTATAATCCTTCTGTGCCATCCCTCCCACTCCATC
ACCAGACAACCATTAGTCTACTTTTTGTCTTTATAGGTTAGTTTGGATTTTCAAAAATTT
TATATAAATAAAATCATGTAATATATACTTACTTGTAATCTGATTTCTTTCATTTAGTAC
ATTTTGAGATTCACCCATGTTGTTGCTTGTATCAACAGTTAATTCCTTTGTTTAACCAAG
GAGTATGCCACTGAGTAAATATTCCATGATTATTTATCAGTTTAACCCAAACGTTTGGGT
TGTTTCTAGTTTTTTGGCCATGACGAATAAAGGTTCTGTGAACATTTGCGTATAAATCTT
CGTATAGACATATGCTTTTATTTCTCTTGGGCAACCGCCTGAGAGCGGAATGACTGGGTC
ATGTGATAGGTTTATGTTTAACATTTTAAGAAACTGCCAAACTGTTTTCCAAAGTGCTTG
TATCATTTTACCACCAGCAGGGTATGGCAGTCCAGTTTCACTGCCTTACCAGCACTTGGT
ATGATAAGTCTTTTTAATTTCAGTCCATGTAGGAGTGTGTAGCCCTATTCAACGTGATCT
TGATCTGCATTTTTCTGATGACTAGTTAATGTTGAGCATCTTTTCATATGCTTATCAGAC
ATTCATCTATCTTCTTTAGTGAAATGTCAAATCAAATCTTTTGTCTGGTTTTAAATTGGT
TTTGTCAGTGGACAACAAGGACCTGTTATATAGCACAGGGAACTATACTCAGTGTCCTGG
GATAAATCATAATGGAAAAGAATATAAAAAAGAATGTATTCATATGTATAACTGAGTCAC
CTTGCCATATAGCAGAAATTAACAAAACATTGTAAATCATCTATACTTAATTAAATAAAT
AAATTGGATTTGTCTTATTGAGTTACATGAGTTGTTTCTGTATTCTGGATTTTTTTGTTT
TAGTTGCTAAGTTGTGTCCAACTCTTTTGCAACCCCATGGCCTGTAGCCCGCCAGGTTCC
TCTGTCCGTGGGATTTCTAGGCAAGAAAACGAATTGGTTGCCATGCCTTCCTCCCAGGGA
TCTTCCCAACACAGGAATCTACTCGTGTCTCCTGCATTGGCAGGTGGACTCTTTACCAGT
GAACCACCAGGGAAGCCCCATATTCAGGATATAAACTATTAATCACATATGTGATTTGCA
GTTGCTTTTTCCCATTAAGAAACTGCCAAACTGTTTTCCTAAGGGCTTGTGACATACCTG
ATCATATTCTTAACACTGTCTTCAAAGAGTAGTTCTTAATTTTGAGGAATCTTTTCATTT
TGTGAATTGTGCTTTTCCTGTCTTACTCAAATTTTTATCTAATCGAAGGTTGCAAAGACT
TTTCCTATGTTTTCTTCTAAAAGTTTTATGATTTCAAGTCTGTGATCCATTTTGATTTAA
TTTTTGTGTATTTAGTCCAAAATAAGGATTGAAATTTCTTTTTTAAAATATGAATATCTA
ATAGTTTCAGCACCATTTGTTAAACAGTCTGTTTTTTCCAGCACTTGAATGCTTTTGTAC
CTTAGTTGAAAATCAAATATACATGGGGCGGGGGTGTCTGTATCTGGCCTTTGGTATATT
CCATCATTCTACTGTTTATCTTGACTCAGAGAATACTGTTTTTATTACTGTAGATTTGTA
ATAAGTTTTGAGGTCAAGTACAAATTCTCTTTTTCTTTTTTCAAAGTTATTTTAGCTCTT
CTAGATCATTTCCATGCCCAAATGAATTTTAGACTCAGCTTGTCAATTTTGCACAAAAAG
CCTGTTGGGATTTTGATTGTGGTTGTGTTGAAACTATAGATCAATTTGGGGAGAATTAAT
ATATTAATAGTGTACATCTCTCTATTTTGTCTTTTAAAATTTCTCTCTATAAAGCTTTCA
GTGTGCAGGTCTTATAGATCTTTTGTTTGATTTACTCCTAAGTATTTGACAATTTTAGAT
GATATTGTGGGTGGTATATTTTTAAAAATTTGTTTCTAATTTATTTCTAGTATATAGACT
ATAACAGATTCTTCTTTTCATTTTTGCTTTGTATGCTGCAACCTTGCTAAACTCACGTGT
TATTTCTAGTGGGTATTTTGCAGATTCTATTAGCTTTTCTATACGAAGATTGTACATAAT
GTCTGCAAATAAAGACTTACTTCTCTTCCAGTCAGGATGCCTTTTCTTTCTTTTTCTTGC
CTGATTGCACTGGCTGGCACCTCCAGGTTAATGTTTAATACAAGTGGTGAGAGCAGACAT
CCTGACCTCTCTTGGGAAAGCTTTCAGTCTTTTACTATTTAAGTGTGATGCTAGCTTTAG
GTTTGTTGGTGTTTTTGTAGATGCCCCCTATCAATTTTAAGATATTCCTTTCTATTCCTA
GTTTCTTAATAGGTTTTTCCCCCCAATTAGGAATAGATGTTGTCAGATGCATCTATTGAA
GTGGTCACATAGGTTTTCTTTTTTAGTTTGTTAATATTAATTCCATTGTTTTTTTAGGGG
GTGGGGAGAACCATGTGGCTTGTTGAGATCTTAGTTCTCTAACCAGAGATTGAGTCTGAG
CCACTGCAGTGAAAGAGCCACGTCCTAACTACTGGACTACCAGGGAATTTCCTAATTACA
TTGATTTTTGAGTTTTAAGCCAACTTGTCACACTTGCATAAAACTCTTCTTGGTCTTGAT
GTTTTATTATCTTTTTATATGTTGCTTGATTTGCTTCATTTTATTTGCTAAAGTTATCTT
AAAGAATTTTAAGGACTTCCCTGTCAGTCCAGTGGTTAAGACTCTGTGCTTCCAATGCAG
GGGGCCTGGATTGGATCCCTGATCTCTGGTGGGGAAATGAAGATCCTGCATGTTGTGTGG
TATGGCCAAAAAAAAAAAAAGAATTTTGTATCTGTATTCATGGAGGAATATTGGTGTGTG
GTTTTCTTGTGTTATTTCTCTGGCTTTGGTGTTAGAGTGTCCTGAAATCACAGTGTGGTA
CATCCTACTGTGTTTACTTTAAAGAAAGTAAACTGCTTGCCATTGCAGGAGCCATAAGAG
ACAGGGATTTGATCCTTGGGTTGGAAAGATCTCCTAGAGAAGGGCATGGTAACCTACTCC
AGTATTGTTGGGGAATCCCGTGGACAGGGGAGCCTGGCAGGCGACAGTCCATACCATCGC
AAAGCACTGGGCACAACTGAAGTGACTTAGCATGCATGCACGACATCACAGTGTGCATTG
TAAAGTGTTTCTTTTTTAATTTTCTGGAAGAGTTTATATAGAATTGGTATTGTTTCTGCT
TTGTGTGTTTGGTAGAATGCATCAGGTAAGCCATCTATACCTGAAATTTTCTTTGTGGGA
AAATTTTTCTCACTTCAAATTCAGTTTCTTTCATGAATATAAAATTTATGTTATTCATTT
GTTCTTGATCTTTTGTTGTTTTGTGTGTTTGAAGGATTGTGTCCTTTTTGTCTTAAGTAG
TTAAATTTATCAGCATAAAATTGTTTAGGATATTTCCTTATCTTTTTAATAACTTCAGAA
TCTTTAATTATGTTACCTCTGTTATTCCTGATATTGTGAATTTCTGTCTTCCCTATTTTA
CCCTCCATCAGTCTGGTAGGTTTAAGTTTATCAGCTGTGTTGGTCCAAGAATCAGCTTTT
GGTTTCACTGTCTTTTTTCCTATTTTTTTCTTCTTTGAAATTTTACTGATTTCTGTTATA
ATATTTATTATTTACTTTCTTTTATCTACTTTGGGTTTCATTTGTTGTTTTGATATCCCT
TTACTACTTTCTTAATATAGAAGCACAGGCCATTTATTTGCAACTTGTCTTCTTTCCCGA
TAAAGGCATTTCCGTGCTGTAAATGTTCCTCTAAATACTGCATTAGTTCCACCTCACAAA
TGTGCTGTGGCATGTTTCATTTAGTTCAAAATAATTTCTCATTTTTCCTTTGATGTTATC
TTTGACTCATGGGCTTTATAGAGGTTTATATAGTTTGCAAATATTTGAGGATTTTCCAGA
TGTCTTTTTGTTACTAATTCCTAATTTGTGGTCAGGATATACTTTGTATGATTTGAATCC
ATTTAAATAAATCTAAATGTGATTTAGATTGAGACTTGCTTTATGACTCAGTATAGTGTG
CACTTATTTGTTTTAACAAATGTGTATTTTGCTATTGTGGAATGGAGTGTTTTATAAGTA
TCTGTTAAGTCTAGTTCGTAAATAGTGTTGTGCAAGTCTTCTGTATTCTTGATTTGCTAT
CAATTATTGACAGCTTTGTTGAAGTCTTTGGTTAATTGTGGATTTGCCTATTTTTCTCTG
TAGTTCCATCAGGTTTTGCTTTGTGTATTTTGAAACTTTGTTATTAGGAACATAGACATT
TAGGTTATGATATCCTCCTGATGAAGACATAATATCATTATGTATTTTATCATTATGAAA
TAGTCTTATTTATCACTGTTGCTGCTGCTGCTAAGTCGCTTCAGTCGTGTCTAACTCTGT
GCGACCCCATAGACGGCAGCCCACCAGGCTCCCCCGTCTCTGGGATTCTCCAGGCAAGAA
CACTGGAGTGGGTTGCCATTTCCTTCTCCAATCTTTATCACTAGTGATATTCTTTGTCAT
GGAATCTGCTTTATCTGACTTTAATATAGCTATTGTAGCTTTCTTGTGACTTGTGACTTG
TGACATGGAATTTCTTTTTCCATCTTTTTATTAGTACTTTTAATTCACTTGTCTCTTTAT
AGTTAAAGTGGGTTTCTTTTAGGCAACATATAGTTAAGTCTTGATCTTTTATCCAGTCTT
TCAGTTGGGGTATTTGGACTAGTTACATTTAATGTGTTTATACTTAATTATTTATATTTA
ATGTGATTGGTTGCATTTAAATTGAATGGGTGGGTTTAAATCTACTATAAATATCTTACT
GTTTGTTTTGTTTCTCATATCTGTTCCTTTCTCTCATTTTACTCTTAATGCTTTTTGAAG
TAATTTTGTATTTTTTACGATTCTATTTTCTATATTGTTTTACATTATAGTTTATAGTAT
ATATCTTTTCATCTATAATGGTCTAACTTCAAGTGTTATTACACTACTTCATTTATAGTT
AAGAACCTTATAACATTATACTTAATGATTTTAACTTTCTGGCTTTTGTGCTATTGTCAT
GCATTTTACTTCTACTTATAAACTCTACAAAAATATTGTTTTTGCATCAAATAGTTGATT
ATATTTTAAAAAAGATTTAAATAATATGGGAAAATATAAAAATTTTACTTGTTCCAGGCA
GCAGGGTAATTCTGGTCCTTGTTAATCCACCTTGATCAATAGAAATCCTCCCATATCTGG
TTTGGCCCTGAGTGATAGCATGTCCTGGAGCAAATCAGCAGTATTCTTCCTTCTGCGATT
TTAAATCTGGTGTGTTCATCTCTTCAGGGAGGTATGATCTTGAGTTATTGAAGCTTGAAC
AAGTTGGATTTCTTTAGTGCCTTTTACTTATTTAAAGTCAGTACTTCAACGAGGTCACTG
TATCTCCATAGTGTCACCCATATAGCCATCTGACTCAGTACAAGAAAAAGCCTTCATACA
CTACTTTTCAAATTCCTCCCAATATGCCACAAATTGTTAATGGCATAAGCTGTGACTACA
AATTTCACAGCACATCTCTTCCTGTAAATGGTGGAGTGGAAGTTGGGGATGTTTATTTGA
CCTGAATAAATCAACGAAATACTTTTTTCCTTTTCTGAAGGCACTGATTCTTGCAAGCAA
AGTCAATTTTTCTACTTTTAAACTAAACATCTAGTCTTCTTAAAAGTCAAAGTGAAAGTG
AAGTCGCTCAGACATGTCCTACTCTTTGCGACCCCAGTGACGCTAGCCTACCAAACTCCT
CTGTCCGTGGGATTTTCCGGGCAAGAATACTGGAGTGGGTTGCCATTTCCCTCTCCAGGA
GATCTTCCTGACCTAGGGATTGAACCCAGGTCTCCTGCATTGTAGGCAGACTCTTTACTG
TCTGAGCCACATAACTAGCAGTCAATTAAGCTACTAAATCATGCTTATTATTAGGTTAAA
AAGTTAAGGTATAATTTTTGCCAAATAGACAGTGGGAAGCACAAATAGGGGTGAGTTGGT
GAAGGGCCTGCTTTTGGCATACAAACTGCTTATTGTGTAGGCATGACAGTGACATCTGTA
CTTGTTGGTTCACCCTAGGTATTTTGACTGAAAAGAGAACTTATTGACTTAGGAACAAAC
ATGTATGTTGACGGATCTAACCTGAAGCAAAGTTATTTGTGAATCTTGTCCTAATGGTGC
TTACAGTTTAGTCAGAGAGGTAACTATTAATCAAATGCAAACTAAATATAAAACTAAAAT
TCTCACAAATACTGTATAAGAAAGTACACAGTGCCCTAAAAGTATATAACTAACTGATCT
AATTTAGTATGAGAGAATAAAGAAGACTTTCTTAAGGCAATGACTAAGATCTGTGGGGTG
AATAGGGGTTAACTAGGTGAAGGGATTTAGGAGTGGGCAAGTGTTCCAGATGAAGAGGGT
AATGTGCAAAGGTCCTGGTGTTAGTGAGCCTGGCAAATTTGAGGAATTCTGAATAAACAC
CGGAGTGGCTGGATCACAGATACTTAGAGGATGCATGGTATAAAATGCAGCAAAGGAAGT
AGCTATGTGTGCAGGATTTGGGTCTGGAAGTCAGTGCCTGCTCTATTTGCCTTAGAAAAG
ACCACTCTGACTTCAGTATAGAAGATAGATCAATGTGGAGCAGGGAGACCAGTCAGAAGG
CTGTTGTTATAATTGGGGCAGGAAATGATGGTAATTCAGACTAGGGAGATAGTGATAGAG
AAGAGAATAGATTTGAGAGATATTTAGGAGGTTAAAATGGATAAAATTTGGTGAAGGATT
AGATATGGGGCACTGAGATATGTGGGGAAGAGTGGGGAGATTTTAAAAGCCTAGGTTGTG
GTTTAATTTGTGACTAGATACTGGAGGGATGTTGGTACTATTTAACGAGAGACAGCTGTT
TGTTTTGTTGCTTGTTTTTGTTTTCCCAGTGAAATAGAAGCATTTTTTCTTCCAGGGAGA
TGTGTATTTTATTTAGGGATGTTTCAGAGTCCTCTTCATCCTTTAGGACCTAGCACAAAT
ATGACTTCTTCCCTGACATCTCTTTGCCTACTTTCCCCCATAGCTAGAAATAATTTTTCC
CTTCTCTAAAACTTCTGTTAAGCTGTTTAAAGTTCTGTTATGGAACTTTTCAACATCTAA
CTTGTTGTTTTCTACTTACTTGTGTATGTTTAATTTCCTTTATTGTATTGAAAGTTGCTT
ATTGAATGGAATATTTGTTCACTTTGATAGTCTCACAGCTAACAGTTTCTTTACTATTCT
TTAATGGATTTGATAGTCACAATTAACAGTAATATTTCTTTAATACTATGACTTTGTGAG
GGTATGGGTTCCATGAGGGAGTATACTACCTCAGTTAATTAAAGCTTTGTGTACATTAAG
ATATCTATATACAAGAAGAATTCACTAGGGTAATAAAATGGTAGAAAGGTCTTTTATAAT
TTCAATTTTAGATCATTAGTCAATATTAAACATTACTTTTTTTTAAAAAAAAGGAACTAC
AGTTAAATATACTTTTGCTCAATTTTTTTTAATAAAATAGGTTATTGATTTAATTAATCA
GTCTATAATTGATGAGCTAAGCATAGGCTTATAAAACACCTAACTTTTGTGTAAGACTTA
ATAATTGTTCAGAACATACACAAAATATGTCTCAATCTCATCCTATAGTGGTCCTATTAG
ATAAGTATTGTTCTGATTTTGCAGATCCATGCCATATTTTAAAGGATACTTTTGAAGACC
TTGGGATGAGGTTATTTTGTGTTTTCAAAAATCAAAATATTCCTTTTAACTTTCTCTAGT
AGATGGAACTGAAAGCTCTTTGAGTATAAAGTCACTGATAATATTGTAAATAGTAATCTT
TTGGGTGACTTGGCCTGAATAGCTTTTTGGGCTATCATCTCAATCAAGTTCAAATTCTAG
GATGAACTCATCTCTAACCCATTCTGTTTAAGCATTTAGTGATGTTTTTATATTTTAGTT
TAGAGAAAGCCCTTAAATGTGCCTCCCAAGTAACAAGTAAAGCTGCGTTTTAAAGTAGAT
TTACTTATATTAGAAAATAAATGTACCTTAAGGGAAGGATGCAAATAGCAAGATCTTATC
AATAAAGCACAGTTAAAATTTGGGATATGATATGATTCTTTAAAGTTCTTTTTGTGTACT
AAAAGGAATCAGAGCAGCGTCCCAGTAGCCTTCTTTCCCCCAGGTTTTCAAAAAACACCT
ATTACATTGTACATTTTCTACTTTTTCCAGGTGAGTATTATCAAACTTAGTGGTGATTTA
GGTTTCTAAACTGATAGGTTTCTGAGACCTACACGAACTCCTTTATGAAAATCAGTACAA
TATTTTCTTTACAATCATCTTCAGAGTTTTGTGAATAAATTTTTCTCTTTTTCCAGTTTC
CTTTTAATGTTCCTTTTACAAAAAATTGGTTTACTAAGGGATTAGAAACTTATATCTGTG
TGTTGTCATTTAGTTGCTAAGTCGTGTCTGATTCTTTCTGTGACCTCATGGACTATAGCC
GGTCTGGCTCCTCTGTCCATGGGATTTCTCAGGCAAAAACACTAGAGTGGGTTGCCAGTT
TCTTCTCTAGGAGATCTTCCAGACCCAGGGATCGAACTCGTGTCTCCTGAATTACAGGTG
AATTCTTTACCGCTGAGCTACCAGGGAAGCCATATTCGTGTAGTTCTTGGGTATGTATGA
CTTAACATTTTTCTTTGCATTCCTCATAGCAACTTTGTGAAACAGGGTTATAAGTGAAGA
AACTGAGGCTGAAGGAGGTGGGGACTTGCTTAGAGACTTCAGTGTAGGTTTTTGCAGCTG
CTGTTTTAGTTGTCAAGTTGTGCCCGGCTCTTTTATAACCCCACAGACTGTAGCCCACCA
GGGTCCTCTGTCCATGAGATTTCCCTGACAAGATTACTGGAGTGGGTTGCCATTTCCTTC
TCCAGGGGATCTTCCAACTCAGGGATCGAACCCATGTCTCCTGCTTGGCAGGCAGATTCT
TTACCATTGAGCCACCTGAGCCACCTCAGTGTATTAATAGGACTTCTTTCTACTAATAGA
AATCAAGTAGTTCTGCTGTCTCTGTCATTACACTCTTTCCCCTCAAACCCTAGATCTCTC
TGCCTTTTGTTTTTCTGCACATTGCTTAAAAGAAACAAAGAACAACAAGCAAAAAAAAAA
ACCAAAAAAACCTGGCATGCTTTTTTATCTTTAGTATTTTTCATTAAACAAAGTTCATTT
TTGGTTTTAGTGTTTCTGATAATGTTTCTCATTTCTGGGTTCCTTTGGAAGTTTTTGGAG
ATAGATGTTCTTTAAAAGCTAAGCCTGGCTCTAGGACTGCCTCGTTTTGTATTTAGGTAT
TCTGTACCTTGAAGACAAAGGGCACCCTAAGTCTTCTCAAAGAAACATGGAATCCATGGA
GCTGACTCCTGTTGTTGTTGCTGGAAAAAAAAAAAAAATCAATGATTGAATGTGCCACCA
GCTTGACTCATGAAATGTTCAAGTGAATGGGTTTGGAATGTTAGGTGAAATATGGAAATA
TTAGTGTGCTTTATTAGCAATTCTGTTTTTATATGGTATTAGAAAAGAGAGGCAAGTATG
GGATTGTTCAGCTATTTTATAAAGCCAGTGCTTTTTGAAAAATGGAATATTTTGGGAGGC
ACGTTGACTCAAAAAGAAAAGGATGCTGTCTGCTGTAACTATGCTAAAGTGAAAAATGGA
GAACATGAAATTGACATGGCTATTTGCTTAAATAATACTTTCAGGTCTTCAGGAATGAAG
ACTGTAGTAGAAATGCAGTAAAAATGATTGGATGTTAAAATAACTCGAGAAGTCATTTAT
CTGTTTGCATCCTTGCATGTCATTTTAATGTGTATCCGGGAAGACAGTGAATCAAAACGA
CTGATGTGTGAACTGACTGTACTATTTATTAGAAGCAAATAATTTTGGGATACATGAAAA
ACCTTCATCAGGGAGCTAAGATTTTTATAACCAATAAAGGTTTATTTATTTTGGAGGATA
AAACTATAGCTATGGTAGTTTTTGCATGAGGTAAAAATTGATGGTACAGATTGATCAGAT
TTTGTAGTCTGGCCATTAATCATAAAAAGAATCTGGAATGTTTACTTTTCATTTCTTAGC
TTACTCACAACTCTGGACCATTTAATTATATTTGAAATGTGTTTTTATTTTTAGATCTTA
GTTGAATTGACCAGAGGCTGGTGGTAATAAATTTACGAAGTGTGGTATAGTCTGTGGATA
GAGATTGCTAGAATTTCATTGCAGTTACTGTGGTCCCACATTCCACATGTCAACTAGCAT
TAGTAAAAATGAGTCTTTCTACAGTCTACATAAGGATCACTAGGACTGCTTCTTAAAAAT
GCACATCATTGGACCTTTCCTATCCCCAGCTCCCACCAATCAAAATCTCTGGGAACTGTG
CCTAGGATTTACATTTTAACAAGCACCAGGATATTTGGAGGCACATTAAAATTTGAGATC
TCCTTTACAGATGATTACACACATTACATAACAGAGTTATGTTTAACATAGTTTAACATA
GTTAAACATTTGTTAACACATAGTTTAACATAGTTAAATTAGAAGATCTTTGAAGGCAGG
TAAGAACAAGGATATGTATTTTCAATTTAAGAATCAAAATATGCTGTATGCCTTAAGCTT
ATGCAGTGATGTTTGTCAGTTGTTTCTCAGTAAATCTGGGGAAAAATAAATTTTATCATC
TAGGGGAGAAAAACAGATTTTTAGAGGTTTAAAATACAGCTAACATCTAATTACAGTGTT
AATTTATTTGTTTCTCCTGAGGATTCAATGTGGACTTGAATTTTATATTTCAGCTCTTTA
AACATCTAATGTTTGTTAAAGCAGATAGAAAGTACTCTAAGGCTTCTAAAGGGTACATTT
CATTTCCCATTGCACTGAAGAAATATAGATCAGCTACACGTTGAACTTGCAGTATACTCG
CTCACTCCTAGTGTTCTTTCACATGTTAGTTTTTCTGAAACTCGCCTTGATTTAAAATAT
AAAAAGAGAAAGCAGGGGGAAAAAATTCGAGGTTTCTTATTTAATATTGTATGAAATTTG
TGTGATGTGTTTATCCTTGTTAGGATTTTCAAATTTTTTTCCTCGAAAGTAAATATCCAG
AACCCCAGAAAATGCTCCCAAGGCATTTCCCTGGCCCTCGATGGCCTTGGGCATAAAGTT
TGAAAATCACTGGGAGGAAAGGTGGTTAATATTTATTAAGTTATGAAAGACGAGAAGAAG
GGAGAGTCTGAAGTACTGTCAAAGCTATTCAGTCCTTAGAGCAGTTGTTCTCAACCCGAG
GCAGCTCTGCCCTCCTGCCAAACATGTTTCATGGTTGGCCATGTCTGGAGACAATTTTGG
TTGTCACATCTGGGGTGGGGGGAGGGGGCTCCTCGTGTTAGTGGGTGGAGGGCAGGGTAC
TGCTGAACGTTCTTTAGTACACAGGACGGCCCCCTACCACACAGAATCATCCTGCCTCTA
ACATCAGTAGTGTCTTAGTTTGAGAAGCCCTGTCTTAATCAACGGAGAAGGCAGTGGCAC
CCCACTCCAGTACTCTTGCCTGGAAAATACCATGGACGGAGGAGCCTGGTAGGCTGCAGT
CCATGGAGTTGCTAAGAGTTGGACACGACTGAGTGACTTC
>TCONS_00003581
ATGAAATAGTCTTATTTATCACTGTTGCTGCTGCTGCTAAGTCGCTTCAGTCGTGTCTAA
CTCTGTGCGACCCCATAGACGGCAGCCCACCAGGCTCCCCCGTCTCTGGGATTCTCCAGG
CAAGAACACTGGAGTGGGTTGCCATTTCCTTCTCCAATCTTTATCACTAGTGATATTCTT
TGTCATGGAATCTGCTTTATCTGACTTTAATATAGCTATTGTAGCTTTCTTGTGACTTGT
GACTTGTGACATGGAATTTCTTTTTCCATCTTTTTATTAGTACTTTTAATTCACTTGTCT
CTTTATAGTTAAAGTGGGTTTCTTTTAGGCAACATATAGTTAAGTCTTGATCTTTTATCC
AGTCTTTCAGTTGGGGTATTTGGACTAGTTACATTTAATGTGTTTATACTTAATTATTTA
TATTTAATGTGATTGGTTGCATTTAAATTGAATGGGTGGGTTTAAATCTACTATAAATAT
CTTACTGTTTGTTTTGTTTCTCATATCTGTTCCTTTCTCTCATTTTACTCTTAATGCTTT
TTGAAGTAATTTTGTATTTTTTACGATTCTATTTTCTATATTGTTTTACATTATAGTTTA
TAGTATATATCTTTTCATCTATAATGGTCTAACTTCAAGTGTTATTACACTACTTCATTT
ATAGTTAAGAACCTTATAACATTATACTTAATGATTTTAACTTTCTGGCTTTTGTGCTAT
TGTCATGCATTTTACTTCTACTTATAAACTCTACAAAAATATTGTTTTTGCATCAAATAG
TTGATTATATTTTAAAAAAGATTTAAATAATATGGGAAAATATAAAAATTTTACTTGTTC
CAGGCAGCAGGGTAATTCTGGTCCTTGTTAATCCACCTTGATCAATAGAAATCCTCCCAT
ATCTGGTTTGGCCCTGAGTGATAGCATGTCCTGGAGCAAATCAGCAGTATTCTTCCTTCT
GCGATTTTAAATCTGGTGTGTTCATCTCTTCAGGGAGGTATGATCTTGAGTTATTGAAGC
TTGAACAAGTTGGATTTCTTTAGTGCCTTTTACTTATTTAAAGTCAGTACTTCAACGAGG
TCACTGTATCTCCATAGTGTCACCCATATAGCCATCTGACTCAGTACAAGAAAAAGCCTT
CATACACTACTTTTCAAATTCCTCCCAATATGCCACAAATTGTTAATGGCATAAGCTGTG
ACTACAAATTTCACAGCACATCTCTTCCTGTAAATGGTGGAGTGGAAGTTGGGGATGTTT
ATTTGACCTGAATAAATCAACGAAATACTTTTTTCCTTTTCTGAAGGCACTGATTCTTGC
AAGCAAAGTCAATTTTTCTACTTTTAAACTAAACATCTAGTCTTCTTAAAAGTCAAAGTG
AAAGTGAAGTCGCTCAGACATGTCCTACTCTTTGCGACCCCAGTGACGCTAGCCTACCAA
ACTCCTCTGTCCGTGGGATTTTCCGGGCAAGAATACTGGAGTGGGTTGCCATTTCCCTCT
CCAGGAGATCTTCCTGACCTAGGGATTGAACCCAGGTCTCCTGCATTGTAGGCAGACTCT
TTACTGTCTGAGCCACATAACTAGCAGTCAATTAAGCTACTAAATCATGCTTATTATTAG
GTTAAAAAGTTAAGGTATAATTTTTGCCAAATAGACAGTGGGAAGCACAAATAGGGGTGA
GTTGGTGAAGGGCCTGCTTTTGGCATACAAACTGCTTATTGTGTAGGCATGACAGTGACA
TCTGTACTTGTTGGTTCACCCTAGGTATTTTGACTGAAAAGAGAACTTATTGACTTAGGA
ACAAACATGTATGTTGACGGATCTAACCTGAAGCAAAGTTATTTGTGAATCTTGTCCTAA
TGGTGCTTACAGTTTAGTCAGAGAGGTAACTATTAATCAAATGCAAACTAAATATAAAAC
TAAAATTCTCACAAATACTGTATAAGAAAGTACACAGTGCCCTAAAAGTATATAACTAAC
TGATCTAATTTAGTATGAGAGAATAAAGAAGACTTTCTTAAGGCAATGACTAAGATCTGT
GGGGTGAATAGGGGTTAACTAGGTGAAGGGATTTAGGAGTGGGCAAGTGTTCCAGATGAA
GAGGGTAATGTGCAAAGGTCCTGGTGTTAGTGAGCCTGGCAAATTTGAGGAATTCTGAAT
AAACACCGGAGTGGCTGGATCACAGATACTTAGAGGATGCATGGTATAAAATGCAGCAAA
GGAAGTAGCTATGTGTGCAGGATTTGGGTCTGGAAGTCAGTGCCTGCTCTATTTGCCTTA
GAAAAGACCACTCTGACTTCAGTATAGAAGATAGATCAATGTGGAGCAGGGAGACCAGTC
AGAAGGCTGTTGTTATAATTGGGGCAGGAAATGATGGTAATTCAGACTAGGGAGATAGTG
ATAGAGAAGAGAATAGATTTGAGAGATATTTAGGAGGTTAAAATGGATAAAATTTGGTGA
AGGATTAGATATGGGGCACTGAGATATGTGGGGAAGAGTGGGGAGATTTTAAAAGCCTAG
GTTGTGGTTTAATTTGTGACTAGATACTGGAGGGATGTTGGTACTATTTAACGAGAGACA
GCTGTTTGTTTTGTTGCTTGTTTTTGTTTTCCCAGTGAAATAGAAGCATTTTTTCTTCCA
GGGAGATGTGTATTTTATTTAGGGATGTTTCAGAGTCCTCTTCATCCTTTAGGACCTAGC
ACAAATATGACTTCTTCCCTGACATCTCTTTGCCTACTTTCCCCCATAGCTAGAAATAAT
TTTTCCCTTCTCTAAAACTTCTGTTAAGCTGTTTAAAGTTCTGTTATGGAACTTTTCAAC
ATCTAACTTGTTGTTTTCTACTTACTTGTGTATGTTTAATTTCCTTTATTGTATTGAAAG
TTGCTTATTGAATGGAATATTTGTTCACTTTGATAGTCTCACAGCTAACAGTTTCTTTAC
TATTCTTTAATGGATTTGATAGTCACAATTAACAGTAATATTTCTTTAATACTATGACTT
TGTGAGGGTATGGGTTCCATGAGGGAGTATACTACCTCAGTTAATTAAAGCTTTGTGTAC
ATTAAGATATCTATATACAAGAAGAATTCACTAGGGTAATAAAATGGTAGAAAGGTCTTT
TATAATTTCAATTTTAGATCATTAGTCAATATTAAACATTACTTTTTTTTAAAAAAAAGG
AACTACAGTTAAATATACTTTTGCTCAATTTTTTTTAATAAAATAGGTTATTGATTTAAT
TAATCAGTCTATAATTGATGAGCTAAGCATAGGCTTATAAAACACCTAACTTTTGTGTAA
GACTTAATAATTGTTCAGAACATACACAAAATATGTCTCAATCTCATCCTATAGTGGTCC
TATTAGATAAGTATTGTTCTGATTTTGCAGATCCATGCCATATTTTAAAGGATACTTTTG
AAGACCTTGGGATGAGGTTATTTTGTGTTTTCAAAAATCAAAATATTCCTTTTAACTTTC
TCTAGTAGATGGAACTGAAAGCTCTTTGAGTATAAAGTCACTGATAATATTGTAAATAGT
AATCTTTTGGGTGACTTGGCCTGAATAGCTTTTTGGGCTATCATCTCAATCAAGTTCAAA
TTCTAGGATGAACTCATCTCTAACCCATTCTGTTTAAGCATTTAGTGATGTTTTTATATT
TTAGTTTAGAGAAAGCCCTTAAATGTGCCTCCCAAGTAACAAGTAAAGCTGCGTTTTAAA
GTAGATTTACTTATATTAGAAAATAAATGTACCTTAAGGGAAGGATGCAAATAGCAAGAT
CTTATCAATAAAGCACAGTTAAAATTTGGGATATGATATGATTCTTTAAAGTTCTTTTTG
TGTACTAAAAGGAATCAGAGCAGCGTCCCAGTAGCCTTCTTTCCCCCAGGTTTTCAAAAA
ACACCTATTACATTGTACATTTTCTACTTTTTCCAGGTGAGTATTATCAAACTTAGTGGT
GATTTAGGTTTCTAAACTGATAGGTTTCTGAGACCTACACGAACTCCTTTATGAAAATCA
GTACAATATTTTCTTTACAATCATCTTCAGAGTTTTGTGAATAAATTTTTCTCTTTTTCC
AGTTTCCTTTTAATGTTCCTTTTACAAAAAATTGGTTTACTAAGGGATTAGAAACTTATA
TCTGTGTGTTGTCATTTAGTTGCTAAGTCGTGTCTGATTCTTTCTGTGACCTCATGGACT
ATAGCCGGTCTGGCTCCTCTGTCCATGGGATTTCTCAGGCAAAAACACTAGAGTGGGTTG
CCAGTTTCTTCTCTAGGAGATCTTCCAGACCCAGGGATCGAACTCGTGTCTCCTGAATTA
CAGGTGAATTCTTTACCGCTGAGCTACCAGGGAAGCCATATTCGTGTAGTTCTTGGGTAT
GTATGACTTAACATTTTTCTTTGCATTCCTCATAGCAACTTTGTGAAACAGGGTTATAAG
TGAAGAAACTGAGGCTGAAGGAGGTGGGGACTTGCTTAGAGACTTCAGTGTAGGTTTTTG
CAGCTGCTGTTTTAGTTGTCAAGTTGTGCCCGGCTCTTTTATAACCCCACAGACTGTAGC
CCACCAGGGTCCTCTGTCCATGAGATTTCCCTGACAAGATTACTGGAGTGGGTTGCCATT
TCCTTCTCCAGGGGATCTTCCAACTCAGGGATCGAACCCATGTCTCCTGCTTGGCAGGCA
GATTCTTTACCATTGAGCCACCTGAGCCACCTCAGTGTATTAATAGGACTTCTTTCTACT
AATAGAAATCAAGTAGTTCTGCTGTCTCTGTCATTACACTCTTTCCCCTCAAACCCTAGA
TCTCTCTGCCTTTTGTTTTTCTGCACATTGCTTAAAAGAAACAAAGAACAACAAGCAAAA
AAAAAAACCAAAAAAACCTGGCATGCTTTTTTATCTTTAGTATTTTTCATTAAACAAAGT
TCATTTTTGGTTTTAGTGTTTCTGATAATGTTTCTCATTTCTGGGTTCCTTTGGAAGTTT
TTGGAGATAGATGTTCTTTAAAAGCTAAGCCTGGCTCTAGGACTGCCTCGTTTTGTATTT
AGGTATTCTGTACCTTGAAGACAAAGGGCACCCTAAGTCTTCTCAAAGAAACATGGAATC
CATGGAGCTGACTCCTGTTGTTGTTGCTGGAAAAAAAAAAAAAATCAATGATTGAATGTG
CCACCAGCTTGACTCATGAAATGTTCAAGTGAATGGGTTTGGAATGTTAGGTGAAATATG
GAAATATTAGTGTGCTTTATTAGCAATTCTGTTTTTATATGGTATTAGAAAAGAGAGGCA
AGTATGGGATTGTTCAGCTATTTTATAAAGCCAGTGCTTTTTGAAAAATGGAATATTTTG
GGAGGCACGTTGACTCAAAAAGAAAAGGATGCTGTCTGCTGTAACTATGCTAAAGTGAAA
AATGGAGAACATGAAATTGACATGGCTATTTGCTTAAATAATACTTTCAGGTCTTCAGGA
ATGAAGACTGTAGTAGAAATGCAGTAAAAATGATTGGATGTTAAAATAACTCGAGAAGTC
ATTTATCTGTTTGCATCCTTGCATGTCATTTTAATGTGTATCCGGGAAGACAGTGAATCA
AAACGACTGATGTGTGAACTGACTGTACTATTTATTAGAAGCAAATAATTTTGGGATACA
TGAAAAACCTTCATCAGGGAGCTAAGATTTTTATAACCAATAAAGGTTTATTTATTTTGG
AGGATAAAACTATAGCTATGGTAGTTTTTGCATGAGGTAAAAATTGATGGTACAGATTGA
TCAGATTTTGTAGTCTGGCCATTAATCATAAAAAGAATCTGGAATGTTTACTTTTCATTT
CTTAGCTTACTCACAACTCTGGACCATTTAATTATATTTGAAATGTGTTTTTATTTTTAG
ATCTTAGTTGAATTGACCAGAGGCTGGTGGTAATAAATTTACGAAGTGTGGTATAGTCTG
TGGATAGAGATTGCTAGAATTTCATTGCAGTTACTGTGGTCCCACATTCCACATGTCAAC
TAGCATTAGTAAAAATGAGTCTTTCTACAGTCTACATAAGGATCACTAGGACTGCTTCTT
AAAAATGCACATCATTGGACCTTTCCTATCCCCAGCTCCCACCAATCAAAATCTCTGGGA
ACTGTGCCTAGGATTTACATTTTAACAAGCACCAGGATATTTGGAGGCACATTAAAATTT
GAGATCTCCTTTACAGATGATTACACACATTACATAACAGAGTTATGTTTAACATAGTTT
AACATAGTTAAACATTTGTTAACACATAGTTTAACATAGTTAAATTAGAAGATCTTTGAA
GGCAGGTAAGAACAAGGATATGTATTTTCAATTTAAGAATCAAAATATGCTGTATGCCTT
AAGCTTATGCAGTGATGTTTGTCAGTTGTTTCTCAGTAAATCTGGGGAAAAATAAATTTT
ATCATCTAGGGGAGAAAAACAGATTTTTAGAGGTTTAAAATACAGCTAACATCTAATTAC
AGTGTTAATTTATTTGTTTCTCCTGAGGATTCAATGTGGACTTGAATTTTATATTTCAGC
TCTTTAAACATCTAATGTTTGTTAAAGCAGATAGAAAGTACTCTAAGGCTTCTAAAGGGT
ACATTTCATTTCCCATTGCACTGAAGAAATATAGATCAGCTACACGTTGAACTTGCAGTA
TACTCGCTCACTCCTAGTGTTCTTTCACATGTTAGTTTTTCTGAAACTCGCCTTGATTTA
AAATATAAAAAGAGAAAGCAGGGGGAAAAAATTCGAGGTTTCTTATTTAATATTGTATGA
AATTTGTGTGATGTGTTTATCCTTGTTAGGATTTTCAAATTTTTTTCCTCGAAAGTAAAT
ATCCAGAACCCCAGAAAATGCTCCCAAGGCATTTCCCTGGCCCTCGATGGCCTTGGGCAT
AAAGTTTGAAAATCACTGGGAGGAAAGGTGGTTAATATTTATTAAGTTATGAAAGACGAG
AAGAAGGGAGAGTCTGAAGTACTGTCAAAGCTATTCAGTCCTTAGAGCAGTTGTTCTCAA
CCCGAGGCAGCTCTGCCCTCCTGCCAAACATGTTTCATGGTTGGCCATGTCTGGAGACAA
TTTTGGTTGTCACATCTGGGGTGGGGGGAGGGGGCTCCTCGTGTTAGTGGGTGGAGGGCA
GGGTACTGCTGAACGTTCTTTAGTACACAGGACGGCCCCCTACCACACAGAATCATCCTG
CCTCTAACATCAGTAGTGTCTTAGTTTGAGAAGCCCTGTCTTAATCAACGGAGAAGGCAG
TGGCACCCCACTCCAGTACTCTTGCCTGGAAAATACCATGGACGGAGGAGCCTGGTAGGC
TGCAGTCCATGGAGTTGCTAAGAGTTGGACACGACTGAGTGACTTCACTTTCACTTTTCA
CTTTCATGCATTGGAGAAGGAAATGGCAACCCACTCCAGTGTTCTTGCCTGGAGAATCCC
AGGGATGGCGGAGCCTGTTGGGCTGCCGTCTATGGGGTCGCACAGAGTCGGACACGACTG
AAGCGACTTAGCAGCAGCAGCAGTTTTAATCAAACCAGCTTTCTCAAATATGACTTGGTT
TATAGACCATATTCTAAAATATAACTTGGTTTACAGACCATATCCTCTGTCAGTAAGAGT
TCAATGGACAAGAGGCCAATTTGTTTTTTCTTTGTAAATGAGTAGCTGGGTAAATTGTCG
AGCTGTTGCTGTTGGGTTACTCTTTCATTAGGGTGTTTATTTAGCAGATACTTTGATTAA
ACCTTGGTTTTCTTTCAACAGTTTTATCAAAGTCCTTACTAAGAAAATGTTATTTACATT
GTGTGTGATAGCCTGTTAGATGTGCACAGTATGAGATGACAACAGCTTCTCTTAAAATCG
CCCTTCCCCATGTGGAGGGTGGTTCGCTTTTATTTTATAACCAGTTTTTATCAGACAGTT
TGGCTTCTTTTAAAAAGAAATTTTAAATCACGTTTATTGAAGTCAATTGTCTTTTTTAAA
GTGGAAATATTTCTAGTTGTAGAATCTCCATAAATGTGTTTGTATTAATGCAGCAGCATT
TTAATCCAGTAATTAAGGAAGTTCTATAAAGAGAGAAAAAAACTTGAGTTTAGAATGTTG
TGTTTCAGTTTTTGAGAAATGATCTCCTACCCTTCTTAAGTCCTAACAGCCAGTCATAGG
AACAGCTTGCGCGAGTTGATTGTTGCTGTTCAGTCTCTAAGTCGTCTCTGACTCTGCGAC
CACATGGACTGCAGCACTCCAAGCTCCTCTGTCCTCTGGTATCTCCCAGAGTTTGCTCAA
ATTCATGTCCATTGAGTCAGAGATGCTATATAACCATCTCCTCCTCTGCTGCCCCTTTCT
CTTTTTGCCTTCAATCTTTTCCAGCATCAGGGTATTTTTCAAAGAGTTGGTTCTTTGCAT
CAAGTGGCCAAAGTAATGGAGGGTCAGCTTTAGCATCAGTCCTTCCAATGAATATTCAGA
GTTGATTTCCTTTAGGATTGACTGGTTTGAACTCCTTGCAGTCCAAGGAATTCTCAAAAG
TCTTCTAGAGTTGATGCCTTAACATTAGCCAGGAAAAGTACGCTAAGGAAGTTCTGGTCA
CCCAAAACGCTTCCTTCAGCTTTATTCCCTCTGTAGTGGATATGTTGCATTTTACCCTAT
TCCTGTGGCATTATATATTTAATAGGTGTACAGGGAAGCCTGACATGCTGCAGTCCATGG
GGTCACAGAGTCGGACACGGCTGAGTCACTGAACAACAACAGCACGTTTCAGATCGTTTT
TGCTTTTTATTTCAGGAAGAATTGAAGTATCTGATTGTTGAACATTGTTGGAACTATCTA
TCTATCTATCTATATGTTTTTGCTTGTGCCCGTCGCTTCCAGGATCTTAGTTTCCCGACC
AGGAATTGAGCCCGGACCACAGCAGTGAAAGCACTAGGTCCTGTCCACTGGACTGCCAGG
GAATTCCATGTTGGAACTGTATTCTTATTACCTTATTTTAAAGTTTTCCCCTAGATTTTT
TTCATAAGGCAGTTGGGATGGTATCTCTTCATTTGCAGCATAGAATATATACTTACTAAT
TTGGGTAAATTAGAAACCTAGTAACTCGGAAGGAAATTTTTCACAAAAGTGTAGGAAATT
TAGTACTTCAACACTTTCTATGGATGTAGAAAACAAGAGCTGTTAATTTCACTCAGTTTT
ATGGTCAGTTATAGTGACTAACACAGGTTTTGCCTAATGTATATTGTTCTATTTCAGCAT
GGGAGTGGTAGAAAATAATTGTATGAAGTAGAAGCACAAGGAGTTTGTAAACAGTAACTT
TCCATGCAAGGGAATGCATGACCATCCTACTTTATGTGATACTTGGTGATTCTGTCTATA
GGAGAGTGCTTTTGAGTTTGCACGGTTACTGTGATCTGTAAGATAAGTTCCCAAAGAACT
ATTTGGAAAATATATAGGCCATTTTTCAATTTATTGCTTACCCTTTGGTTATTTCTAGTG
TATTGCCTTGATGAAGTCATCCCTTGTCTTTAGAAATAAAATGCAAATTTGAAGGACAAT
GTTAGAAACATGGCTTTTACTTCTGACCTATTTGAGTAAAGTAGGCTTCACCAGAGACTA
GAAGAGATTGGCAGAGAGTGAGATGGTTGGATAACATCACTGACAAAATGAACATGAACT
TGGGCAAACTTAGGGAGATAGTGAGGGACAGGGAGGCCTGGTGTGCTGCACTCCATGGGG
TCTCAGAGACACGACTTAGCGACTGAATAACAACTACAGGCTTCCCTGGTGACTCAGCGG
TAAACAATGCAGGAGACACAGGTTTGATCCCTGTGTCAGGAAGGTCCCCTGGAAAAGGAA
TTGGCAACCCACTCCAGTATTCTTGCCTGGAAAATCCCATGGACAGAGGAGCCTGGTGGG
CTACAGTCCATAGGGTCACAAAAGAGTTGGGCATGACTTAGTGACTGAACAGCAACAGTA
CGAAATTACTCTAGTCTTACAAATCGAATACTTATTTAGGTTGCTTATGGCAGTAGGAGT
GTTTAAGTTGATCATAGTACTCTGGGCTTTTGTTGTTTACTCAGTTATAATTTACATACA
ATAAATTTTACCCCTTTTATGGGTGCAATTCTGTGAACTTAGATAAGTAGAGACAGTCAA
GTAAACTCCCATCTATAGTCTAGAGTGAATGTTTGCATCACCCCGAAGGTAGCCTTGTCT
CCCTTAGAGTTTGTCCTCCTTTCCCACTTCTAGTTCTTGGCAACTACTGATCTTTCTAAC
TGTATACTATTGCTTTTTTCAGAATGTTATGTAAGTGGAATCACAGAGTATTTCTGGTTT
CTTTAACTTACCATGGTTCTTTTCAGAGTCTTCCATGTTTAAATTTTAAAATTGTTAATG
TGTCAGTATTTCATTCCTTTTCATTGCCAAGTACTATTCTGTTACATGAATGTGCCACAG
TTTATTTGTTCATTTGCAAGTTGATGGATATTTTGCTTTCAGGTTTTGGCAGCTATGAAT
AAACTGCTCTATTCATTGGCATGCAGGTTTTTGTCTGGGTATATGTTTTTTATTTCTCCT
GGGTAAGTATCTAGGAATATTTGATCACTGGGTCATATGGTAAGAGTATGTTTAACTTTA
TAAGAACTTGGTGTACTGTTTGTTTTCTAAGGGACTGTTCTCTCTCTAAATTGATTGCTC
AATCAGTCAGTCGACATACATACATATAGTGGTAAACTGTTGATAAAATTGATTGTTTTA
ACCATTTTTAAATGATATACTTCAGTGGCATTAAGTACATTCACATTATTGTGCAGTCAT
CACCACCCTTCATCTCCATAATTTTTTCATCTTGTCAAACTGAAACTCTGTACCCATTGT
ATAACAATTCCCCATTTTTACTCCCCTTAACCCTGGCAACCACAATTCTACTTTATCTCT
ATGAGTTTAACTCTTCTAGGTACTTCTTATAAGTGGGATCATAAAATATTTGTCCTTTTG
TGACTGTTTATTTGATTTATCATAGTGTCTTCAGGGTTCATTCATATTATAGCATGTGTC
ACAGTGTCTTTCCTTTGTAAAACTGAATAGTACTCCAGTGTATTATATGCCACATTTTGT
TTATCCATTCATCTATCAATGGACACTTGGGATACTTCCACTTTTGGCTTTTGTGAATAA
TGCTGGAACATTGGTATACAAATATCTATTTGAGTCTCTGCACTCAGTTTATTTAGGCAT
CTTTGTACCCTCTCAAAAGTAGAATTGCATCGTATATTAATTCTGTATTTACTTTTTTGA
GGAACCACCGTACTGTTTTCCACAGTGGCTATGACGTTTTATATTCTCACGGAAATATAC
AAGGCTTCATATCCTTGCCAACACTTGTTACTTCTTTTTTCCTTTCCTTTGATAATACTA
TTCTAATGGGAGTGAAGTGGTATCTTATTGTGACTTTAATATCACAAGTTGTGTTTCTTT
TGGTACATTGTGAAAAATGTCTCTAAAAGTATTTTGTTTTGCTTTTAAAATTAAGAACTT
AAATTATTTTCCAGAAAAATAACAGTAGGCTTTCCTGTATTCTGATAATGTACGTGATAT
TCTAACCAGCTTAAAATTGGATTGTCCTCAATTTCCTGCTCTCTCATACTCATAGCTGGG
ACTGTCAAACTGAAGAATCTGTTTTGTGCTGTAGTAGTTGTTTTTTAACCTGCTCCTTAG
AGCTTCCCAGCACACACATTTTCATCCTTTTCACAGTTAGTATTGACTTACTCACTGGTT
TTGCTGCTGCTGCTGCTATGTTGCTTCAGTCGTGTCCAACTCTGTGCGACCCCATAGACG
GCAGCCCACCAGGCTTCCCCGTCCCTGGGATTCTCCTGGCAAGAACACTGGAGTGGATTG
CCATTTCCTTCTCCAATGCATGAAAGTGAAAAGTGAAAGTGAAGTTGCTCAGTCGTATCC
GACTCTTAGCCACCCCATGGACTGCAGCCTACCAGGCTCCTCCATCCATGGGATTTTCCA
GGCAAGAGTCCTGGAGTGGGATGCCATTGCCTTCTCCACTCACTGGTTTTAAAAAGCTGT
AATTCTGGTTCTGTTACCAAATGATTTTTTTTTTCCCTCACATCTCTCCCACCCCTAGTG
CAAAGTTTTAATATGACTAGTCATTCTATGCAGACTTCCTATTAAGTTCCTAGTAACTGT
ATTGTGTTATGAGATGGAGCCATAAAGATGATATGGGTTAGATCAAATTTAGTGTCCCTA
CTATAGCAAAAAATATAGCGTATTTAAAATGTTCTATCTTAGAAGTTTGCTATTAAAAAC
GATGTATGAAAAATAGTCTAGCACTAGATTGAAAAGTAGAAATATATGATGCTACATTTT
AGACTAATTGAGCAAAATACCTTAAACAATTAAAGAAGGTGTTCTTGAACTGTGGAGACT
ACATTGTTCATAAATTATATAGCAGTGAATTAGAAAAATTATGTTGCTGCTAATACAGTT
GTACTTTTTTTTTTGCCAATTGGCAGATACTTGAACATCTACTAAAGAAGAAAAGCTTGG
TGCTAGGTACTTTAGAGGGTTTTGTTGCTGTTCAGTCACAAAGTTGTGTCTGACTCTGTG
ACCCCATGGACTGCAGCCTGCCGGGCTCCTCTGTCCATGGGGTTTCCCAGACAAGAATAT
TGGAGTGGGTTCCATTTCTTTCTTCAGGGGATCTTCCCAATCCAGGGATCAAACCCACAT
CTCCTGCATTGGCAGATAGATTCTTTACCACTGAGCCACCATGGAAGCCCATAGTGGGTG
CAGCAGGTAATTACAATAATTAATATTTTGTGATGCTTACCAAATGGTAGACACTTTTGT
GTGTGTGTGTATGCTTAATTGCTCAGTTGTGTATGATTCTTTGTGACCCTGTGGACTGTA
ACTCGCCAGACTCCTCTGTCTATGGGATGTTCCAGGCAAGAATACTGGAGTGAGCTGCCA
TTTCCTACGCCAGGGGATATCCTGACCCAGGAATTGAACCTGCATCTCTTGTATCTCCTG
CATTGGCAGGCAGATTCTTTACCACTGTGCCACCTGGGAGGCCCAGGCACTCAGAATTTA
TTGCTTATGTAATTTTTACAACAGCTATATGCTATTGTGTTCACTTTGCAGATGAGAAAT
GTGAGGCATAGGGAAGGTAAATATCTTGGTCAAGGTCACAAAGCTGATGATAGAGCTTGG
ATTTGAGCTGGGATGGTATGGTTCCAGAGTCTGTGCTCTTAACCTGTAGTGTATACCAGA
AAGTAGAAAACATGGTTTTTGCCCTCAAATGACCTATAATCTTCCTTACTGGCTCACATA
GTAAAGGATCTGCCTGCAGTGCAGGAGACCTGGGTTCAATCCCTGGGTCAGGAAGATCCT
CTAGAGATGGGAATGGCAACCCACTCCACTGTTCTCGCCTGGAGAATTCCATGGACAGAG
GAGCCTGGTGGGCTACATTCAATGGGGTTGCAAAGAGTTGAACACAACTGAGTGACTAAC
ACTTTTCACTTTTCAACCTGTAGTCTAGTTGAGGTAACATGTATCAAACACATGCAAAGA
TATACAGTGTGTATATATATATATATATATGTATATATGTATGTATTTTATACAGTATAT
ATTTTTATAGGGTATAGACTGTAAATAAAGGCAATAAGTAGAAAGATGGGTCCAGTTAGT
TGACTAGATTGGCATACAAAGCAGAATCAGAATTCTCATCTCTGGAAATATTGTTGCATA
ATACTATGGAGAGCTGCGATGGGCTATCCACTGTGTATATGCACTCTGGATAAGATGGGA
AGAAACACCATTCTTTCAGGTAGTACTTTTTTTGTTTGTTCTTTAAAAAAGTGGTTTTGG
CCATGTATATGTAGTCATATTGAATAGTTTATTATTAACATTCCTTCACTTTCAAAGTCT
CTTAAATTAAAATGTGTAAAAGCTTCAGAGTAAGGATGTTGAAAGACCAAGCTGCCTTTT
CAAGGGATTTCTACTTGCACTACCCTTTGCAAGTCATTCTTCTTGATCCATGGGAGAAGA
TGGGGAAAGGGAAGAAAAGAAGGGGCAGTTGCATTTATCCAGTCCCCATAAGTGACTTTT
GTCAGATGTGTTTTAATGCTTCAGGTCTGTGTCATGCATTACACAGCATGCAGTCATGTG
CCGTCTGCCTCCTCATGACTCTGAGTAAATCTGACTCAGTGAGTGAGGCCTGGCCTCAAG
GGAGGCAAACATCCACTTAAGGCAACTAGGAGATTAAGACTGGATTTCATTCTTTGGTCC
TTCCTTGTATAGCTTCTTTTGCCCTCAGTCACATTGTGTGACCCAAAGATTATATTCTTA
GATTGATTCTCCTCTTCTTTTATTAATTTTATTATTCCCCAAATGTGTCACAGATAGGAG
GACAGAGTGGTTTGAAGATAAGAGACTTAACAAAGCTTTTTGTTTGTAAAATAACTTTCT
TTTTAGCAATCACTATTACCCAGTTCTTAATGACAGTATATTCAAGTATAAGTTCACATT
TTCTTTTGACTTTGAATTTTAGTGAGATATGTAGCCTCTTAAAAATTAGGCTGTGTGAAA
AAAATGCTTTCTGTTCTGAAATGAAAGCATTTAAAATCATAAGAAAGTTTAGTCGCCTTT
TTCCTGTGGAAATAATAAAAACAGCATTAACTTTTATTCTTTGTGTCATTGATACTGCTT
TCTCTGATTTTTGAAATTTCAAGGATAGATTATCTGGGAAGAACACATCTTTTTGGAACT
TCGTTTAAGATACATACATACCTAAAGGAAATTTTAAGACAAGAAAGAAGTGGAATGAGA
GTTTTATTTGTAATGTTGTTACTTCTATGCTAGAGATAAATTCCTATATAGTGGTAATCT
TTGCATAAAAAGGCTTTCAGTACATTTGTTTTTCTTTTCTCAATATTTATTCTTAAATCC
AAACTTCTGTTGCTGTTCTTTGAGCTAGCCTATAGGCATGTTTCTCCTTCAATTTCTGAT
CAGAGCAATTGTACATAACTTCAGTTGAATTCTGATATTGTTGCTTTGTTCCTAAAGAAT
AGAAATTTGCAATGAATGACTGGTAGAAAAGAGGGCCAGAGACCAGTACCTCTCTACCCT
ACTTACTAAAGCGTATAAAAAATTAGGAAGGAACAAAGGATTGCCTTTGTGGCTATGTTA
TGGAAAGCTGTAGAAAGCCTATGTGAAAATGTCTATTTTCTTCAGAAGACATTTTATAGA
ACAAAATTGAAAGGAATTTTATTTTAGAAAGATAACCTAGTTCAGTTTTCATTTTTACAT
AATGTTTATCAGCATGGGCCTTCTGACCCTGATGAAGTGTTCTTTCTGTGTCGCTTCTTG
GGTGTTTAGGATCTCTTTGGTGACTTACAGAATCTCTCCTGTTGAAAAACCTCAGAATTA
AAAAAAAATTGACCCATATAGAAAATGCATATTGCATTTTAGAAACGAAGTACCTGTCAG
TTTTGTTACTTGGAAGTCAGATAAACTAGAGTTCCAGTCCTGGTTTAGCAATTTATTAAT
TGAATAACAGGTTACTTAATCTCCATGTGTCTAATGTTCCTGGGCTGTGATAATTTAAAT
CTAATTTATTTTGTAAGGATTATGTGAATTACTCAGTGTCTCATATTGGTAGCATTATAA
CAGAAAGAAGAGACCCATTTTATGTGGTTTGAAACATACTACACTCTACAGTTTTTTGGT
ATGTTATTTTTGGTAAATAGCTTGATCGATGTGTAATTTTGCTTACCATAAAATTCACTT
ATTGTAATTGTACAATTCACTGATTTTTAGTAAATTTATACAGCTGTGCAACCATCAATT
CAGTCCAATTTTAGAACAATTCCATTACTCCCCACAAAATTCCCTTATGTCTGTTTGTAG
TTAATTCCTGCTCCCAGCCCTAGACAACCACTAATCTACTTTTCTGACCAGCTAAATTGC
CTTTTATGGATATTTCATATGAATGGAATCAAATAATATGTGGTTGGTTTCTTTCACTCA
CCATAAATGTTTTCAAAGTTCACATGTTTTAGCATGAATCAGTATCTTATTTCATTTTAT
GGCTGAGTAATATTCCACTGTACTGCTATATCACACATAGTTTACTCATTCATTTATTGA
TGGGCATTTGTGTTGTTGCTACTTTTTGGCTGTCATGAATAAAACTGGTGTGCATATTCA
TGTACAAGTTTTTGTTATGTTTTTGTCGAAGGGATGGGTCATACAATAACCCTATGTTAT
TTCCTTTTGAGGAAATGCCAAACTGCTTTCTAAAGCACCTGCACCATTCTGCATTTCTAC
CTACAATGTATAAGGCTTCCAATTTTTCCATATCCTCCGCAACACTTATTTTCTGTGTGT
GTCTGTGTTTTGTATAGCTATCCTAGTAGGTGTGAAGTGGTATCTCACTGTGGTTTTAAT
TTGCATTTTCCTGATTAGCAGTGATATTGAATACCTTGTAATTTGTGTATTTTCCTGATT
ACCAGTGATGTTGAATGCCTATTAGGCATTCCTGTATCTTTTTTTAGTGAAATGTTAATT
CATATCTTTGGCCCATTTTAAAATTGAGCTGTTTATCTTGTTAAGTTCTATAAATTATTG
ATGTATTCAGAATACAAAGTTTTTTTTTTTAAAGGATATGTGATTTTAAGATATTTTCTC
CCAGTTTATGGCTTGTCTTTTTATTTCTTACGTCTTTTGAAGTGCAAAATTTTTAATTTT
GGTGAATTTGAGCTTTTCAGTTTTTTAATTTTATGAATCAGGCTTTTGGTATCATATATA
AGGGGCTTCCCTGGTGAGTCAGATGGGCAAAAATCTGCTTGCATTGCAGGAGACTCGGGT
TCAATCACTGGGTTGGAAAGATTCCCTGGAGAAGGGAATGGCTGGCTGCCCACTCCAGTA
TTCTTGCCTGGAGAATTCCATGGACAGAGGAGCCTGGTGGGCTACAGTCCATGGGGTTGC
AAAAGAGTCAGACATAACTTAGCGACTAAACAATAACAATCATATATAAGAACTGTTTGC
TGAGCTAAGTTCATAATGATGATATGTGGTTCTTTTAGAAATTCTGTAGTTTTAGCTCTT
GGGTTTAGGTCTGTGAACAATTTTCAATTTTATTTTTATGTGTGGTATGAGATAAGAGTC
TGTATATTCATTTTTTCCATGATATTCAATTATCCTGTCACTGTTTGTTTAAAAAAACTA
TCCTTTCCTTGTCACATTTTAACATCTTTGTTAGAATACAGTTGACCATAAGGTAAGACT
ATTAGTAAATTTTTGATATGTTGTACATACATTGAAACATTTTTTATATCAGCACAGTAA
GTTAGAATAATTAAAATAAGATATTAAGGCTATGACCATTTACCTAACTCAAGAAGGAAA
ATCTTTATTTCAAATACAGAAATGGTCTTTTCCATATTATTCCAAATTCATCAGGGCAAT
TTGTAAAAGAAGTATAACATTTTAAATTATGGCTGCATTAAACATGATTTGCTTAAAAGA
ACAAGCTACATCTTTATTCTACTTTTTTCTGGGCCTCTGGCTACTGACTTCTACCCAAAT
TTCAGTATCAGTAATATATCATTGCTAATTGGCAGATCATACAACTTTCAGAGGATATTA
AGAAAAATGCTTAATTTTCTTTCCTGTTTTATGATAAGTTGCTCTTAAATATTCCTCTGG
GTCACACTTATTATTTTGGCTTACAAAAGAACATTTTTTTTTCCATAAAAATCTTATGTA
ACCTCAACTATATTACCTCTGTGTGTGAGAGATAATTTATTCTTTTTTTGTTATATTTTA
TACAAGTTAAATCTTGATACTACCTTGACCACAGGGTACACTGACTTGCATACTTTATCA
TATAGGAAATATAAAGAAGCCATATGTCATTTCCAGTATATCTGATTTAGTTCCAGTTTT
TGGGTGTTTCCTTTAGGGATAGATCTGAAAGCTAAAGATATTTTTCTTTACCTTATTAGG
CGTGAATGTGAAGTCACTCAGTCGTGTCTGACTCTTTGTGACCCCATGGTCTGTAGCCTA
CCAGGCTCCTCCGCCCATGGGATTTTCAAGGCAAGAATACTGGAGTGCATTGCCATCTCC
TTCTCCAGGAGATCTTCCCGACCCAGGGATTGAACTCAGGTCTTCTGCATTGTAGGCAGA
CGGTTTACCGGCTGAGCCACCAGGGAAGTCAGCAGATATAATCAAATACTAACCTTGTTC
TTCTGACTTTTCTTTTCCTGTCATATATTCCTTTTATTTTCCTTCCTCTTTCCTTTTTTT
TACACTTAAAAATATACAACATTTGTAATTTCGTTTTGTTAGGTTATGAGATGGATTTGT
ATAATTTCCAGATAACTAGAGTGTAACCCTCTGAGTGCCAAGATCCTCTCAATGGCAAGC
TTCTTGGATGGGAATATTCAGATTCATTTTCTTGCCTTCTTAGAAAGTAAACATCAAACT
TAATTTAACATTCTCACTTATTTATTTAACCATTTCAGAGTGGTGAGGGTAATGGTGTTT
TTCAGAAACTTGGCGTTAAGCTGAACATATATATCAATTATCTTATTTTCTCATCAATCC
ACAAATTAAGTGTTAGTATCTTTAGACTGAGGATTAGTTGAATTACTCCTAGGGCAGTAA
AATAATTTTAGCTTGCCAGTCACATGAGTTGAGTGGCAGAACGCTATTATAAATTCTGGG
CAGTCTGACCACAGAGTATGAACTCTTAATCAATAAGCGGCATTACCTTTACATCTTTCT
AAAAGTTGGCAATTACATGGTACTAGAATGCTATCAATAAGACTATTTATTACTTTATCA
AAAATCCCAATTTGGCTATTCCTTTTTTTTTTTTTTTGAGTGTGCATATCTGCCTTTCTA
GTTTTTGTTTCCTTGTTTTATGGCTTCTTGTTTTTCATTTGCTATTTTACTACTATCAGT
GTTTATAGTTGTTTTTATTCCTCTTATTTTTTTCTAATCTTCCATAGGCTTGACAATTAG
ATAACCAATCTTGTTAATGTTTTTTAATCTAAAAAGTAAGTAGCTCATAAGGGAAGATAA
CATAAATTACTAGATAAATTATCTTCAGATATGCAAGGTGTTACAACAGTGAGATGATAC
GTGGGACACTGAAGAATTTTTCCAGAAGGATCGAATTCTTCATTTTTGTATTTAAACATA
ACTTATATGTTTTGTTCCAGTTATCTTAGTGCTATGACATGGCTTGTATAGGTGTATCCA
CTTCAAGTTATATGAAACATATGCAAGCAAGCAAATATGTTTATTGAAATTGTCAGTTCT
GGGAGTAAATGAATAGTAGGTCTTTTTAATAACAAACCAAATCCACAAATACTTATTTTC
TGTTACATGTGTAGTGCTGGGTAGGATGCAAATAAATAAAGGTAGGTTCTACCCTTCAGA
AGGAAACAAAATACAAATTTGTGAAAATTAAGTAATTTCCAATTTTATAGATGTGCAAGA
AACTGATATATCATTTTGATACATCACTGATGTGTCCATTAGCTCTGGTGAATAGAACTA
AAGTCTGGATGTGGGAGAATATAATTTTTGATTTTCTAAAATTTTTGCTATCGTTGTTTT
ATTTTCACAGTAAGTGTTAAAAAAAAAAAAAAGAGAGAAAGTAAACAACAATAAGGGAAT
GGCAACCCACTCCAGTATTCTTACCTCGGAAATCCATGGATAGAGGAGCCTGACGAGCTA
CAGTCTGTGGGGTCACAGAGTCGGGCATGACTGAGCGACTAACACACACACAAATAACAA
TAACTTTAAGTAACAGTACAATACTGTAGTAGAAGCTGTTGTCCAGAAATGGACAGACAA
ATTGATGAATGATAGCTGTTTTAGTAGGGAAGAAGTCTTTCTGGGTATTTATCTTGGAGA
TGGAATTTTAACAGCAGGATGGGTTTATCCTTGAGATTTGGAGGATGAATATAACTATAT
AGATATAACTATAACTGTATGATTTATACATCTTTTATGTTACTTTCATTCACCTTTTGC
AACTTGGAAATTTAGATGATAGAGGAGTTTAATTGGGTCAAGGAAGTGAAATCCAGGAGT
TAAGAGTACAATTTGGTATGTGTTGTTGCTCAGTGCCCCTTCATGGATCACGGTTTTGTT
GTGACGAAGGGGCTTGTGTAACTCAGTGGAGCTGTGATGCATGCCGTGCAGGGCCACTCA
AAGTGGACAGGTCATAGGGAAGAGTTCTGACAGAATGTGGAGGACAGAGGAGGTTGGCAT
GTTGCTGTCCACAGGATCACAAAGAGTAGGACATGACTCAGGGGCTAAACAACAACAACA
AAGTGCTTAATGCTTTGTCTGCCGTCATCTTTCTCTTACCCTATCTGTTCTCTTCCTCTA
CTTACTTCTAAGCCCTCCATACACTTGCCTGAAGAAATAGCTTCAGTTTTATGTGTTTTG
CTTGCTTTCTTTTTTTGGTGATTGTGGGAAGCATTCTAAGTTCTAAATGGCATGAAACGA
ACTGCCTGTCATCTGCCTTTCCATTCTATCAGCCATGTGTAAACCTGCCAATTCTATGAA
AAGCAGGACAGACTTGAATGTGGCATGTGTGCAAGAAGGATATTTACTTTTCTCACACTT
TAAAGTGCTACCAGGAAACAGCTCCCTGTTGCTGACCATTTGTTTTTTTGTTTTTTTGTT
ATTTTTGCAGGAGGTTGCGGGGCATGTTGGTGGGAGCGCTAGTATTTTAAGTTACTCTAT
AACTTACAGTCTAACAAAACTTTGAAAATTTGTCTTACATTTAATTAGGTACTTTAATAT
ATTAGAGTTTCTGTAAGAATTTTGGGTGGAGCTTGTGCCCTCTTCCCTATAGGTAGAGCT
CTGACCTGCTCCATATGAAAGCCTTTTCATAGGACTCATATGAAAGTGTTAGTCGCTCAG
TTGTGTCTAACTCTTTGTGACCCTATGGACTGTATAGCCCACCAGGCTCCTCTGTCAATG
GAATTCTCCAGGCAAGAATACTGGAGTGGGCTGCCATGCCCTTCTCCAGGGGATCCTCCT
GACCTGGGGATCGGACCCAGGTCTTCTGCATTGTAGGCATATTCTTTACCATCTGAGTCA
CCAGGGAAGCCCACCATGTGAAAGAGAGAGTAGGAAGAATCCCTTTGAGGTTTAGATAAA
TCATACTAGTTAGGAATTCCTGGGAGAGCCTGAGTGCTAAGTCTGATAAAGCCTTTTTCT
TACTGTACTCAATATCTAAAGGGCATTTCATTTATTTTCAGATAATTATGTCCTATATCA
GTAATCCTCAAATCAGGGAGAATTGTGACAGGATCATGTGGGAGGATCTTTTCTAAATAA
ATAGCTGCCTCGCTATGAATATTGGGAAAGGAAAAAGGTTACCAGTTTAAAACAATAATG
AACATTTACTGTCTCAGTTTTCTGGGCCAGAAATTCAGGAGCCAGTTAGCAGGGTTCTGG
CTCAGGGTGTTGGAACACTGTAGTCAGGATCTCACTGGGACTGGAATCTTTTGAAAGCTT
GTTTGGGATGGCTCACTCGTGCCTGTTGTTAGGAGACTGCACTTCCTTGCTGGCTGTTGA
CAGGAAGCCTCAGTCGCAGTGGACCTCTTTGTAGAGCTGTTTGCATTTTCCCAGGACGTG
GTAGTTGCCCTGAGTGATTCAAGTGAGGGAGCGAGGAAGCTGCAGTGCCTTTGGCAATGT
AGTCTTAAAAATTATATACTGTCACTTCTGCCTTATTCTTTTCTTTAGACGGGAGTCCCT
AAGTCAACTCACCCTCAAGGGGAGGAGAATTAGGCTTCGTATTTTAATGGGAGGAACATT
AAAGAATGGCTGGACATATTTTAAATCTAACATAGGGTATATAAATGGGCTTTCTTGATG
GCTCAGACAGTAAAGAATCTGCCTGCAATGTGGGAGACCAGAGTTCAATCCCTGGGTCAG
GAAAACCTCTTGGAGAAGGAAATGACTACCCACTCTGGTATTTTTGCCTGGAGAATTCCA
TGGACAGAGGAGCCTGGTGGGCTGTAGTTAATGGGGTCTTAAAGAAGGGTATATAAAAGA
AATTGGTTTCTTTTTTCTAATACCTGGCATTTAAAAAAAACTTTGAGTTCTTCTGTTGAA
AAGTATTGTAGATATATATAGCTTAAGGCTTCTGCCCTAAAGGACTTTGTAGTCCTTGTT
GGGAAAGTTAAGCATTTATGTAAATAACAAGAAACTAAGATAAAATATATCTGCAGAGTA
CTTGTGAATTTTTTCAAATTAGCTTTGCCTCATATTGTTTCAATTTGTTAACTTTAATTG
AAGAATGTTAAAAGATCTTCTCTGCATTTTAGCAACAACAACAGAAATCTACTATTCCTG
TGCTAGTTGAACCCTTTAGTGTAAACTCAGACATCTAGGTAATTCATTTGCTTGATTTAC
CTATTATACCAAATGTGTAAAATATAGAAGAGAAATAGCAACATTTTAAATATATCTTAT
GAACTCTTTGTATTTTAGGGGAAATAGCCATTGTTCCTTTAATGATCCTAGTTAGTTAAG
TGCTAATATAAAAGAAAACAGATAGCAAATGAGAGTTCTGAATAGATTTAATTATCCAGA
CTGTTCTAGATATTTATGTAAACTATGATCCTTTTTGTAGCTTTGTATTTAATTAAACAT
TTCCTCCTAGTAAGACAGTTTCTCTTTCAACAGAAAGGCAATACAGTACAGCAGAAAGAT
TGTGGGTTTGGGATTAGATAAATTCGGGCTTGAATATTTGTTATATATTACCTATGTGAC
CTTGGACCAGCTATTTAATCTCTTGAGTCTGTTTCCTCGTCTATAAGAATAGTAACAATC
TCTTGAGATTTACTCTGAAGATTGAGTGGAAATCATGTAAAGCACTGCCCAGTGTTTCTT
GGATTCTCAGTACATCTTAGTTACCTTCATTTTTATTCCTCTCCCTTAAAGAATGAAAAT
AAGGCAATCAGGAAAAGTTTCTTTGAAGAGATGTATTTAAACTGAGACCTAAAGGTTCCC
CCTCTCCAGGCAGTGGGGGTAACATGTGCAAAGCTATAAGTAAAGACCTTGACAGTTTAG
AGAGCTAATCAAAGGCTTTGGGTCTGCACAGAGGTGCGGATAAGGTTGGAGAGGCTGGTA
GGAGCCAAATCAAAGCTCTTTGAGGTTGGGGCAAGCACGTAATTGTATTTAATTCTGAGC
ATAGTGGAAGCCATTGAAGAGTCTAAATCCACAAGGGCTGCAGCTCTGATTTCCCAAATT
TTAAGGCAATAGGCTGCAGTTAATCCCAGAAGAGGATTTTAGTTTTCTTCTGTTATTCAT
AATCTGAGAATCTAATGTTTATTACTTGATTTCAAGATTTCTTCTTTTTTTTTTTTTTTT
CAAAATCCAGTAAGTAAAGGAGATCCATAAGATCTGTGGTCCTTTCTCAGCAAGAACTTG
AAAATAACTGCAGGGACTGAGACAGACTCACCCCCTCCTCTCTGCCCTGTTTCTGAATTG
AAGTTTTTTTCCTCTGTCCTGTTTCTTCTAATTACTGCATTTTAAAGAAAGTTCGGAATT
GAGCATTTGAAGTAAGTTCTGCTATCTCCCTCTGTTGTTTTTCTGTGGAGTGTTGCACAG
TTTTACTGTTGGCTAAGCAGATTATCTGAAACACTTCAAAGGCACATATACTCCCATCCA
TTTTTTCTCTTCATACTAATGACATTTTGTTGCTGTGCATCTGGGATATTTGGTAGGTTA
TAATATTGGCAGTTAATTTATTAACCTCTGTTTACGTTGATGTGAAGAGTGACTCATTGG
AAAAGACCCTGATGCTGGGAAAGATTGAAGGCCGAGGAGAAGGGGACGATAGAGTTTAAG
ATGGTTGGATGGCATCACCAACTCAATGGACATGAGTTTGAGTAAACTCCACGAGTTGGT
GATGGACAGGAAGGCCTGGCATGCTGCAGTCCACGGGATCGCAAAGAGTCGGACACAACT
GAGTGACTGAACTGAACTGAACTAGCAACCGAACAACAACAACAACTTTGAAAGGAATGT
TTGGGAATTTTATTTCACAGAATGCAAAATCTTGTCAGTGCTGTTAGGAAAAATCAGCCA
TAGATGCTGACTGATGCTTTCTAATAACCTATTTTGACTTTCAGAATAGTCAGCAGCAGA
CTTGAAGGATTTTTTGAAATGATTTGTTTGTGGCCAAAACATCATGACATTGTACTTTTG
ATGAGTCAGTTAAAGCTATACTAGATACTTGCTTTTTAAACTAAGTAAAGATAATGTGTC
TGTAGCAGGTACCGTTTTTTCCCCATCACTTATCCTCTTTTGGATTGCCAAAGATGCTGT
GGAAACAGAGATGCTCTCCCTTCTCTCCTGCTCTATGCTTGCCAGAGCGTGCGGGAGAGG
AGCCGGATGTTTTTTTCCTGCCTTCTGTTAGCTATGGAGAAGGAAGAGGAAGAAAGTGAC
TAATATTTAATGGATCTTTTGTTTGTTAGGTAATACTTAATTATCTTATTTCATCCTTAT
AAACATTTTTACAGCACAGGTGATATTCTCCAGAAACTGAAGTTAAGAGCTTGAGTAACT
TGCCCATGGTCACACATCTGTTAACTGATGCAGGATTTGAACCAGGTCTGTCTAATTCTG
AAGCCATGTCTCTCCTTCCTTCTTTCCCATTCTGTCCTTCCTTCCTTCCCTCCCTGCCCC
TTTGCCTTCCTCCTCTATCTTCTTTCTTTTCTTCTGTTTCCTTGCTTCTTCCTTTCTCTT
CTGTTTCCTTTCCTTTCTTTCCCTTCCTTTAAAAAATTAAAAAGCACTTCTACTAGTATA
GAAGTAGTCCAGATGTGTTGTTGAAAATGATAAAATGTATGCATCCTTTATATTTTACTT
AAATATTTAGATTAAAAAAAAAGTTAAATTCCCACCATTTAGAGCCTACCATTGTTTGAA
CACTTAGTGTTACTTTGCCTTTTTTCCCCAGCTCTCTACCTTTCAGCATATTTTCATCTC
TTTTAATGAGACGATTAATACTAGAGTTTTCTTTAGAATTGATTTTCCAAACCACTATCA
GTCTAATATATGCATTGCATCTACTTGTTATGTCCTTTAAGTAAGTTCTCAAATGCAGTC
CTAAAGAGTAAAGTCATTGGCAAGATTTAATTGAGAGGACATTTACATATTAGCTCCTAA
AACTGGTTAGTATAAATTTTCTGTCATTTTTATGTTTTTCACAAGTTTTCCACGTGAATG
ACAAAGTTAAAATTAGGGTTAAATATTTTTAGATATGTCAGTTAAGCATTCATATTACTG
TAGAAATAGAAAAATGGTGATTGATGTCTACATTTGTCTATACAGGGAGAGAATCTGTTT
GGAATCTAAAGATCTTTGGTCCAACTTTATGAGACATGAGAATAATAATTGATAACCAAT
CTAAACTCATGAGCTAGTTCTCAAATTCCTTGACATTGTCAAGTGAACCATTTCCTATAT
TCTTGTGCATGGCTGTCATAATGGTGGTTCTTTTTATGCCTTATATGGATCTATCTTGGC
TTCATCAGGTGGCGTAATGGTAAAGAATCCACCTGCAATGCAGGAGATGTGGCTTTGATC
CCTGGGTTAGGAAAATGCCCTGGAGGAGTAAACTGCAACCCACTCCAGTATTCTTGCCTG
GAGGATCCCACGGACAGAGCCTGGCAGGCCACATGGGGTCGCAAAGAGTCGGACGTGACT
GAGCACACACGTACTATGGATCTATCTCAGCTGTGAAAGCTTTTTTAAAAATACTTTTTC
AGAATAGTGACATGAATTAGAACTGACTTTATCATGCATGTTCTCTTTGTAATGTATTAC
AGACATCTCTCTCTCTGTTGGTCTCTTTTCAGAATGGAAAGTTGTGGTCACGTAACCCTG
AGCATATAGCAGGACCTTTTTATTCCATAGTTCAGTCATCTCTAGATAGAATGCAAATGT
CCTGTTTCCTTTGTTTCTGAACTGCAAATTTTTTTTTTTTCATATTCTAAGCGCTCTGAA
ATTGGGATGCATGTTTATGATTGCTGTGTCTTACTGTTAGCCATATGAAAATAGAGATGA
AGTTATTTGAAAATCTTTTGTTGATACCTTCATGACAACTAGCAACTTTTAGAGATTTGA
TGATAGTACTTATCTCAAAG
>TCONS_00003570
CAGGGATGGCGGAGCCTGTTGGGCTGCCGTCTATGGGGTCGCACAGAGTCGGACACGACT
GAAGCGACTTAGCAGCAGCAGCAGTTTTAATCAAACCAGCTTTCTCAAATATGACTTGGT
TTATAGACCATATTCTAAAATATAACTTGGTTTACAGACCATATCCTCTGTCAGTAAGAG
TTCAATGGACAAGAGGCCAATTTGTTTTTTCTTTGTAAATGAGTAGCTGGGTAAATTGTC
GAGCTGTTGCTGTTGGGTTACTCTTTCATTAGGGTGTTTATTTAGCAGATACTTTGATTA
AACCTTGGTTTTCTTTCAACAGTTTTATCAAAGTCCTTACTAAGAAAATGTTATTTACAT
TGTGTGTGATAGCCTGTTAGATGTGCACAGTATGAGATGACAACAGCTTCTCTTAAAATC
GCCCTTCCCCATGTGGAGGGTGGTTCGCTTTTATTTTATAACCAGTTTTTATCAGACAGT
TTGGCTTCTTTTAAAAAGAAATTTTAAATCACGTTTATTGAAGTCAATTGTCTTTTTTAA
AGTGGAAATATTTCTAGTTGTAGAATCTCCATAAATGTGTTTGTATTAATGCAGCAGCAT
TTTAATCCAGTAATTAAGGAAGTTCTATAAAGAGAGAAAAAAACTTGAGTTTAGAATGTT
GTGTTTCAGTTTTTGAGAAATGATCTCCTACCCTTCTTAAGTCCTAACAGCCAGTCATAG
GAACAGCTTGCGCGAGTTGATTGTTGCTGTTCAGTCTCTAAGTCGTCTCTGACTCTGCGA
CCACATGGACTGCAGCACTCCAAGCTCCTCTGTCCTCTGGTATCTCCCAGAGTTTGCTCA
AATTCATGTCCATTGAGTCAGAGATGCTATATAACCATCTCCTCCTCTGCTGCCCCTTTC
TCTTTTTGCCTTCAATCTTTTCCAGCATCAGGGTATTTTTCAAAGAGTTGGTTCTTTGCA
TCAAGTGGCCAAAGTAATGGAGGGTCAGCTTTAGCATCAGTCCTTCCAATGAATATTCAG
AGTTGATTTCCTTTAGGATTGACTGGTTTGAACTCCTTGCAGTCCAAGGAATTCTCAAAA
GTCTTCTAGAGTTGATGCCTTAACATTAGCCAGGAAAAGTACGCTAAGGAAGTTCTGGTC
ACCCAAAACGCTTCCTTCAGCTTTATTCCCTCTGTAGTGGATATGTTGCATTTTACCCTA
TTCCTGTGGCATTATATATTTAATAGGTGTACAGGGAAGCCTGACATGCTGCAGTCCATG
GGGTCACAGAGTCGGACACGGCTGAGTCACTGAACAACAACAGCACGTTTCAGATCGTTT
TTGCTTTTTATTTCAGGAAGAATTGAAGTATCTGATTGTTGAACATTGTTGGAACTATCT
ATCTATCTATCTATATGTTTTTGCTTGTGCCCGTCGCTTCCAGGATCTTAGTTTCCCGAC
CAGGAATTGAGCCCGGACCACAGCAGTGAAAGCACTAGGTCCTGTCCACTGGACTGCCAG
GGAATTCCATGTTGGAACTGTATTCTTATTACCTTATTTTAAAGTTTTCCCCTAGATTTT
TTTCATAAGGCAGTTGGGATGGTATCTCTTCATTTGCAGCATAGAATATATACTTACTAA
TTTGGGTAAATTAGAAACCTAGTAACTCGGAAGGAAATTTTTCACAAAAGTGTAGGAAAT
TTAGTACTTCAACACTTTCTATGGATGTAGAAAACAAGAGCTGTTAATTTCACTCAGTTT
TATGGTCAGTTATAGTGACTAACACAGGTTTTGCCTAATGTATATTGTTCTATTTCAGCA
TGGGAGTGGTAGAAAATAATTGTATGAAGTAGAAGCACAAGGAGTTTGTAAACAGTAACT
TTCCATGCAAGGGAATGCATGACCATCCTACTTTATGTGATACTTGGTGATTCTGTCTAT
AGGAGAGTGCTTTTGAGTTTGCACGGTTACTGTGATCTGTAAGATAAGTTCCCAAAGAAC
TATTTGGAAAATATATAGGCCATTTTTCAATTTATTGCTTACCCTTTGGTTATTTCTAGT
GTATTGCCTTGATGAAGTCATCCCTTGTCTTTAGAAATAAAATGCAAATTTGAAGGACAA
TGTTAGAAACATGGCTTTTACTTCTGACCTATTTGAGTAAAGTAGGCTTCACCAGAGACT
AGAAGAGATTGGCAGAGAGTGAGATGGTTGGATAACATCACTGACAAAATGAACATGAAC
TTGGGCAAACTTAGGGAGATAGTGAGGGACAGGGAGGCCTGGTGTGCTGCACTCCATGGG
GTCTCAGAGACACGACTTAGCGACTGAATAACAACTACAGGCTTCCCTGGTGACTCAGCG
GTAAACAATGCAGGAGACACAGGTTTGATCCCTGTGTCAGGAAGGTCCCCTGGAAAAGGA
ATTGGCAACCCACTCCAGTATTCTTGCCTGGAAAATCCCATGGACAGAGGAGCCTGGTGG
GCTACAGTCCATAGGGTCACAAAAGAGTTGGGCATGACTTAGTGACTGAACAGCAACAGT
ACGAAATTACTCTAGTCTTACAAATCGAATACTTATTTAGGTTGCTTATGGCAGTAGGAG
TGTTTAAGTTGATCATAGTACTCTGGGCTTTTGTTGTTTACTCAGTTATAATTTACATAC
AATAAATTTTACCCCTTTTATGGGTGCAATTCTGTGAACTTAGATAAGTAGAGACAGTCA
AGTAAACTCCCATCTATAGTCTAGAGTGAATGTTTGCATCACCCCGAAGGTAGCCTTGTC
TCCCTTAGAGTTTGTCCTCCTTTCCCACTTCTAGTTCTTGGCAACTACTGATCTTTCTAA
CTGTATACTATTGCTTTTTTCAGAATGTTATGTAAGTGGAATCACAGAGTATTTCTGGTT
TCTTTAACTTACCATGGTTCTTTTCAGAGTCTTCCATGTTTAAATTTTAAAATTGTTAAT
GTGTCAGTATTTCATTCCTTTTCATTGCCAAGTACTATTCTGTTACATGAATGTGCCACA
GTTTATTTGTTCATTTGCAAGTTGATGGATATTTTGCTTTCAGGTTTTGGCAGCTATGAA
TAAACTGCTCTATTCATTGGCATGCAGGTTTTTGTCTGGGTATATGTTTTTTATTTCTCC
TGGGTAAGTATCTAGGAATATTTGATCACTGGGTCATATGGTAAGAGTATGTTTAACTTT
ATAAGAACTTGGTGTACTGTTTGTTTTCTAAGGGACTGTTCTCTCTCTAAATTGATTGCT
CAATCAGTCAGTCGACATACATACATATAGTGGTAAACTGTTGATAAAATTGATTGTTTT
AACCATTTTTAAATGATATACTTCAGTGGCATTAAGTACATTCACATTATTGTGCAGTCA
TCACCACCCTTCATCTCCATAATTTTTTCATCTTGTCAAACTGAAACTCTGTACCCATTG
TATAACAATTCCCCATTTTTACTCCCCTTAACCCTGGCAACCACAATTCTACTTTATCTC
TATGAGTTTAACTCTTCTAGGTACTTCTTATAAGTGGGATCATAAAATATTTGTCCTTTT
GTGACTGTTTATTTGATTTATCATAGTGTCTTCAGGGTTCATTCATATTATAGCATGTGT
CACAGTGTCTTTCCTTTGTAAAACTGAATAGTACTCCAGTGTATTATATGCCACATTTTG
TTTATCCATTCATCTATCAATGGACACTTGGGATACTTCCACTTTTGGCTTTTGTGAATA
ATGCTGGAACATTGGTATACAAATATCTATTTGAGTCTCTGCACTCAGTTTATTTAGGCA
TCTTTGTACCCTCTCAAAAGTAGAATTGCATCGTATATTAATTCTGTATTTACTTTTTTG
AGGAACCACCGTACTGTTTTCCACAGTGGCTATGACGTTTTATATTCTCACGGAAATATA
CAAGGCTTCATATCCTTGCCAACACTTGTTACTTCTTTTTTCCTTTCCTTTGATAATACT
ATTCTAATGGGAGTGAAGTGGTATCTTATTGTGACTTTAATATCACAAGTTGTGTTTCTT
TTGGTACATTGTGAAAAATGTCTCTAAAAGTATTTTGTTTTGCTTTTAAAATTAAGAACT
TAAATTATTTTCCAGAAAAATAACAGTAGGCTTTCCTGTATTCTGATAATGTACGTGATA
TTCTAACCAGCTTAAAATTGGATTGTCCTCAATTTCCTGCTCTCTCATACTCATAGCTGG
GACTGTCAAACTGAAGAATCTGTTTTGTGCTGTAGTAGTTGTTTTTTAACCTGCTCCTTA
GAGCTTCCCAGCACACACATTTTCATCCTTTTCACAGTTAGTATTGACTTACTCACTGGT
TTTGCTGCTGCTGCTGCTATGTTGCTTCAGTCGTGTCCAACTCTGTGCGACCCCATAGAC
GGCAGCCCACCAGGCTTCCCCGTCCCTGGGATTCTCCTGGCAAGAACACTGGAGTGGATT
GCCATTTCCTTCTCCAATGCATGAAAGTGAAAAGTGAAAGTGAAGTTGCTCAGTCGTATC
CGACTCTTAGCCACCCCATGGACTGCAGCCTACCAGGCTCCTCCATCCATGGGATTTTCC
AGGCAAGAGTCCTGGAGTGGGATGCCATTGCCTTCTCCACTCACTGGTTTTAAAAAGCTG
TAATTCTGGTTCTGTTACCAAATGATTTTTTTTTTCCCTCACATCTCTCCCACCCCTAGT
GCAAAGTTTTAATATGACTAGTCATTCTATGCAGACTTCCTATTAAGTTCCTAGTAACTG
TATTGTGTTATGAGATGGAGCCATAAAGATGATATGGGTTAGATCAAATTTAGTGTCCCT
ACTATAGCAAAAAATATAGCGTATTTAAAATGTTCTATCTTAGAAGTTTGCTATTAAAAA
CGATGTATGAAAAATAGTCTAGCACTAGATTGAAAAGTAGAAATATATGATGCTACATTT
TAGACTAATTGAGCAAAATACCTTAAACAATTAAAGAAGGTGTTCTTGAACTGTGGAGAC
TACATTGTTCATAAATTATATAGCAGTGAATTAGAAAAATTATGTTGCTGCTAATACAGT
TGTACTTTTTTTTTTGCCAATTGGCAGATACTTGAACATCTACTAAAGAAGAAAAGCTTG
GTGCTAGGTACTTTAGAGGGTTTTGTTGCTGTTCAGTCACAAAGTTGTGTCTGACTCTGT
GACCCCATGGACTGCAGCCTGCCGGGCTCCTCTGTCCATGGGGTTTCCCAGACAAGAATA
TTGGAGTGGGTTCCATTTCTTTCTTCAGGGGATCTTCCCAATCCAGGGATCAAACCCACA
TCTCCTGCATTGGCAGATAGATTCTTTACCACTGAGCCACCATGGAAGCCCATAGTGGGT
GCAGCAGGTAATTACAATAATTAATATTTTGTGATGCTTACCAAATGGTAGACACTTTTG
TGTGTGTGTGTATGCTTAATTGCTCAGTTGTGTATGATTCTTTGTGACCCTGTGGACTGT
AACTCGCCAGACTCCTCTGTCTATGGGATGTTCCAGGCAAGAATACTGGAGTGAGCTGCC
ATTTCCTACGCCAGGGGATATCCTGACCCAGGAATTGAACCTGCATCTCTTGTATCTCCT
GCATTGGCAGGCAGATTCTTTACCACTGTGCCACCTGGGAGGCCCAGGCACTCAGAATTT
ATTGCTTATGTAATTTTTACAACAGCTATATGCTATTGTGTTCACTTTGCAGATGAGAAA
TGTGAGGCATAGGGAAGGTAAATATCTTGGTCAAGGTCACAAAGCTGATGATAGAGCTTG
GATTTGAGCTGGGATGGTATGGTTCCAGAGTCTGTGCTCTTAACCTGTAGTGTATACCAG
AAAGTAGAAAACATGGTTTTTGCCCTCAAATGACCTATAATCTTCCTTACTGGCTCACAT
AGTAAAGGATCTGCCTGCAGTGCAGGAGACCTGGGTTCAATCCCTGGGTCAGGAAGATCC
TCTAGAGATGGGAATGGCAACCCACTCCACTGTTCTCGCCTGGAGAATTCCATGGACAGA
GGAGCCTGGTGGGCTACATTCAATGGGGTTGCAAAGAGTTGAACACAACTGAGTGACTAA
CACTTTTCACTTTTCAACCTGTAGTCTAGTTGAGGTAACATGTATCAAACACATGCAAAG
ATATACAGTGTGTATATATATATATATATATGTATATATGTATGTATTTTATACAGTATA
TATTTTTATAGGGTATAGACTGTAAATAAAGGCAATAAGTAGAAAGATGGGTCCAGTTAG
TTGACTAGATTGGCATACAAAGCAGAATCAGAATTCTCATCTCTGGAAATATTGTTGCAT
AATACTATGGAGAGCTGCGATGGGCTATCCACTGTGTATATGCACTCTGGATAAGATGGG
AAGAAACACCATTCTTTCAGGTAGTACTTTTTTTGTTTGTTCTTTAAAAAAGTGGTTTTG
GCCATGTATATGTAGTCATATTGAATAGTTTATTATTAACATTCCTTCACTTTCAAAGTC
TCTTAAATTAAAATGTGTAAAAGCTTCAGAGTAAGGATGTTGAAAGACCAAGCTGCCTTT
TCAAGGGATTTCTACTTGCACTACCCTTTGCAAGTCATTCTTCTTGATCCATGGGAGAAG
ATGGGGAAAGGGAAGAAAAGAAGGGGCAGTTGCATTTATCCAGTCCCCATAAGTGACTTT
TGTCAGATGTGTTTTAATGCTTCAGGTCTGTGTCATGCATTACACAGCATGCAGTCATGT
GCCGTCTGCCTCCTCATGACTCTGAGTAAATCTGACTCAGTGAGTGAGGCCTGGCCTCAA
GGGAGGCAAACATCCACTTAAGGCAACTAGGAGATTAAGACTGGATTTCATTCTTTGGTC
CTTCCTTGTATAGCTTCTTTTGCCCTCAGTCACATTGTGTGACCCAAAGATTATATTCTT
AGATTGATTCTCCTCTTCTTTTATTAATTTTATTATTCCCCAAATGTGTCACAGATAGGA
GGACAGAGTGGTTTGAAGATAAGAGACTTAACAAAGCTTTTTGTTTGTAAAATAACTTTC
TTTTTAGCAATCACTATTACCCAGTTCTTAATGACAGTATATTCAAGTATAAGTTCACAT
TTTCTTTTGACTTTGAATTTTAGTGAGATATGTAGCCTCTTAAAAATTAGGCTGTGTGAA
AAAAATGCTTTCTGTTCTGAAATGAAAGCATTTAAAATCATAAGAAAGTTTAGTCGCCTT
TTTCCTGTGGAAATAATAAAAACAGCATTAACTTTTATTCTTTGTGTCATTGATACTGCT
TTCTCTGATTTTTGAAATTTCAAGGATAGATTATCTGGGAAGAACACATCTTTTTGGAAC
TTCGTTTAAGATACATACATACCTAAAGGAAATTTTAAGACAAGAAAGAAGTGGAATGAG
AGTTTTATTTGTAATGTTGTTACTTCTATGCTAGAGATAAATTCCTATATAGTGGTAATC
TTTGCATAAAAAGGCTTTCAGTACATTTGTTTTTCTTTTCTCAATATTTATTCTTAAATC
CAAACTTCTGTTGCTGTTCTTTGAGCTAGCCTATAGGCATGTTTCTCCTTCAATTTCTGA
TCAGAGCAATTGTACATAACTTCAGTTGAATTCTGATATTGTTGCTTTGTTCCTAAAGAA
TAGAAATTTGCAATGAATGACTGGTAGAAAAGAGGGCCAGAGACCAGTACCTCTCTACCC
TACTTACTAAAGCGTATAAAAAATTAGGAAGGAACAAAGGATTGCCTTTGTGGCTATGTT
ATGGAAAGCTGTAGAAAGCCTATGTGAAAATGTCTATTTTCTTCAGAAGACATTTTATAG
AACAAAATTGAAAGGAATTTTATTTTAGAAAGATAACCTAGTTCAGTTTTCATTTTTACA
TAATGTTTATCAGCATGGGCCTTCTGACCCTGATGAAGTGTTCTTTCTGTGTCGCTTCTT
GGGTGTTTAGGATCTCTTTGGTGACTTACAGAATCTCTCCTGTTGAAAAACCTCAGAATT
AAAAAAAAATTGACCCATATAGAAAATGCATATTGCATTTTAGAAACGAAGTACCTGTCA
GTTTTGTTACTTGGAAGTCAGATAAACTAGAGTTCCAGTCCTGGTTTAGCAATTTATTAA
TTGAATAACAGGTTACTTAATCTCCATGTGTCTAATGTTCCTGGGCTGTGATAATTTAAA
TCTAATTTATTTTGTAAGGATTATGTGAATTACTCAGTGTCTCATATTGGTAGCATTATA
ACAGAAAGAAGAGACCCATTTTATGTGGTTTGAAACATACTACACTCTACAGTTTTTTGG
TATGTTATTTTTGGTAAATAGCTTGATCGATGTGTAATTTTGCTTACCATAAAATTCACT
TATTGTAATTGTACAATTCACTGATTTTTAGTAAATTTATACAGCTGTGCAACCATCAAT
TCAGTCCAATTTTAGAACAATTCCATTACTCCCCACAAAATTCCCTTATGTCTGTTTGTA
GTTAATTCCTGCTCCCAGCCCTAGACAACCACTAATCTACTTTTCTGACCAGCTAAATTG
CCTTTTATGGATATTTCATATGAATGGAATCAAATAATATGTGGTTGGTTTCTTTCACTC
ACCATAAATGTTTTCAAAGTTCACATGTTTTAGCATGAATCAGTATCTTATTTCATTTTA
TGGCTGAGTAATATTCCACTGTACTGCTATATCACACATAGTTTACTCATTCATTTATTG
ATGGGCATTTGTGTTGTTGCTACTTTTTGGCTGTCATGAATAAAACTGGTGTGCATATTC
ATGTACAAGTTTTTGTTATGTTTTTGTCGAAGGGATGGGTCATACAATAACCCTATGTTA
TTTCCTTTTGAGGAAATGCCAAACTGCTTTCTAAAGCACCTGCACCATTCTGCATTTCTA
CCTACAATGTATAAGGCTTCCAATTTTTCCATATCCTCCGCAACACTTATTTTCTGTGTG
TGTCTGTGTTTTGTATAGCTATCCTAGTAGGTGTGAAGTGGTATCTCACTGTGGTTTTAA
TTTGCATTTTCCTGATTAGCAGTGATATTGAATACCTTGTAATTTGTGTATTTTCCTGAT
TACCAGTGATGTTGAATGCCTATTAGGCATTCCTGTATCTTTTTTTAGTGAAATGTTAAT
TCATATCTTTGGCCCATTTTAAAATTGAGCTGTTTATCTTGTTAAGTTCTATAAATTATT
GATGTATTCAGAATACAAAGTTTTTTTTTTTAAAGGATATGTGATTTTAAGATATTTTCT
CCCAGTTTATGGCTTGTCTTTTTATTTCTTACGTCTTTTGAAGTGCAAAATTTTTAATTT
TGGTGAATTTGAGCTTTTCAGTTTTTTAATTTTATGAATCAGGCTTTTGGTATCATATAT
AAGGGGCTTCCCTGGTGAGTCAGATGGGCAAAAATCTGCTTGCATTGCAGGAGACTCGGG
TTCAATCACTGGGTTGGAAAGATTCCCTGGAGAAGGGAATGGCTGGCTGCCCACTCCAGT
ATTCTTGCCTGGAGAATTCCATGGACAGAGGAGCCTGGTGGGCTACAGTCCATGGGGTTG
CAAAAGAGTCAGACATAACTTAGCGACTAAACAATAACAATCATATATAAGAACTGTTTG
CTGAGCTAAGTTCATAATGATGATATGTGGTTCTTTTAGAAATTCTGTAGTTTTAGCTCT
TGGGTTTAGGTCTGTGAACAATTTTCAATTTTATTTTTATGTGTGGTATGAGATAAGAGT
CTGTATATTCATTTTTTCCATGATATTCAATTATCCTGTCACTGTTTGTTTAAAAAAACT
ATCCTTTCCTTGTCACATTTTAACATCTTTGTTAGAATACAGTTGACCATAAGGTAAGAC
TATTAGTAAATTTTTGATATGTTGTACATACATTGAAACATTTTTTATATCAGCACAGTA
AGTTAGAATAATTAAAATAAGATATTAAGGCTATGACCATTTACCTAACTCAAGAAGGAA
AATCTTTATTTCAAATACAGAAATGGTCTTTTCCATATTATTCCAAATTCATCAGGGCAA
TTTGTAAAAGAAGTATAACATTTTAAATTATGGCTGCATTAAACATGATTTGCTTAAAAG
AACAAGCTACATCTTTATTCTACTTTTTTCTGGGCCTCTGGCTACTGACTTCTACCCAAA
TTTCAGTATCAGTAATATATCATTGCTAATTGGCAGATCATACAACTTTCAGAGGATATT
AAGAAAAATGCTTAATTTTCTTTCCTGTTTTATGATAAGTTGCTCTTAAATATTCCTCTG
GGTCACACTTATTATTTTGGCTTACAAAAGAACATTTTTTTTTCCATAAAAATCTTATGT
AACCTCAACTATATTACCTCTGTGTGTGAGAGATAATTTATTCTTTTTTTGTTATATTTT
ATACAAGTTAAATCTTGATACTACCTTGACCACAGGGTACACTGACTTGCATACTTTATC
ATATAGGAAATATAAAGAAGCCATATGTCATTTCCAGTATATCTGATTTAGTTCCAGTTT
TTGGGTGTTTCCTTTAGGGATAGATCTGAAAGCTAAAGATATTTTTCTTTACCTTATTAG
GCGTGAATGTGAAGTCACTCAGTCGTGTCTGACTCTTTGTGACCCCATGGTCTGTAGCCT
ACCAGGCTCCTCCGCCCATGGGATTTTCAAGGCAAGAATACTGGAGTGCATTGCCATCTC
CTTCTCCAGGAGATCTTCCCGACCCAGGGATTGAACTCAGGTCTTCTGCATTGTAGGCAG
ACGGTTTACCGGCTGAGCCACCAGGGAAGTCAGCAGATATAATCAAATACTAACCTTGTT
CTTCTGACTTTTCTTTTCCTGTCATATATTCCTTTTATTTTCCTTCCTCTTTCCTTTTTT
TTACACTTAAAAATATACAACATTTGTAATTTCGTTTTGTTAGGTTATGAGATGGATTTG
TATAATTTCCAGATAACTAGAGTGTAACCCTCTGAGTGCCAAGATCCTCTCAATGGCAAG
CTTCTTGGATGGGAATATTCAGATTCATTTTCTTGCCTTCTTAGAAAGTAAACATCAAAC
TTAATTTAACATTCTCACTTATTTATTTAACCATTTCAGAGTGGTGAGGGTAATGGTGTT
TTTCAGAAACTTGGCGTTAAGCTGAACATATATATCAATTATCTTATTTTCTCATCAATC
CACAAATTAAGTGTTAGTATCTTTAGACTGAGGATTAGTTGAATTACTCCTAGGGCAGTA
AAATAATTTTAGCTTGCCAGTCACATGAGTTGAGTGGCAGAACGCTATTATAAATTCTGG
GCAGTCTGACCACAGAGTATGAACTCTTAATCAATAAGCGGCATTACCTTTACATCTTTC
TAAAAGTTGGCAATTACATGGTACTAGAATGCTATCAATAAGACTATTTATTACTTTATC
AAAAATCCCAATTTGGCTATTCCTTTTTTTTTTTTTTTGAGTGTGCATATCTGCCTTTCT
AGTTTTTGTTTCCTTGTTTTATGGCTTCTTGTTTTTCATTTGCTATTTTACTACTATCAG
TGTTTATAGTTGTTTTTATTCCTCTTATTTTTTTCTAATCTTCCATAGGCTTGACAATTA
GATAACCAATCTTGTTAATGTTTTTTAATCTAAAAAGTAAGTAGCTCATAAGGGAAGATA
ACATAAATTACTAGATAAATTATCTTCAGATATGCAAGGTGTTACAACAGTGAGATGATA
CGTGGGACACTGAAGAATTTTTCCAGAAGGATCGAATTCTTCATTTTTGTATTTAAACAT
AACTTATATGTTTTGTTCCAGTTATCTTAGTGCTATGACATGGCTTGTATAGGTGTATCC
ACTTCAAGTTATATGAAACATATGCAAGCAAGCAAATATGTTTATTGAAATTGTCAGTTC
TGGGAGTAAATGAATAGTAGGTCTTTTTAATAACAAACCAAATCCACAAATACTTATTTT
CTGTTACATGTGTAGTGCTGGGTAGGATGCAAATAAATAAAGGTAGGTTCTACCCTTCAG
AAGGAAACAAAATACAAATTTGTGAAAATTAAGTAATTTCCAATTTTATAGATGTGCAAG
AAACTGATATATCATTTTGATACATCACTGATGTGTCCATTAGCTCTGGTGAATAGAACT
AAAGTCTGGATGTGGGAGAATATAATTTTTGATTTTCTAAAATTTTTGCTATCGTTGTTT
TATTTTCACAGTAAGTGTTAAAAAAAAAAAAAAGAGAGAAAGTAAACAACAATAAGGGAA
TGGCAACCCACTCCAGTATTCTTACCTCGGAAATCCATGGATAGAGGAGCCTGACGAGCT
ACAGTCTGTGGGGTCACAGAGTCGGGCATGACTGAGCGACTAACACACACACAAATAACA
ATAACTTTAAGTAACAGTACAATACTGTAGTAGAAGCTGTTGTCCAGAAATGGACAGACA
AATTGATGAATGATAGCTGTTTTAGTAGGGAAGAAGTCTTTCTGGGTATTTATCTTGGAG
ATGGAATTTTAACAGCAGGATGGGTTTATCCTTGAGATTTGGAGGATGAATATAACTATA
TAGATATAACTATAACTGTATGATTTATACATCTTTTATGTTACTTTCATTCACCTTTTG
CAACTTGGAAATTTAGATGATAGAGGAGTTTAATTGGGTCAAGGAAGTGAAATCCAGGAG
TTAAGAGTACAATTTGGTATGTGTTGTTGCTCAGTGCCCCTTCATGGATCACGGTTTTGT
TGTGACGAAGGGGCTTGTGTAACTCAGTGGAGCTGTGATGCATGCCGTGCAGGGCCACTC
AAAGTGGACAGGTCATAGGGAAGAGTTCTGACAGAATGTGGAGGACAGAGGAGGTTGGCA
TGTTGCTGTCCACAGGATCACAAAGAGTAGGACATGACTCAGGGGCTAAACAACAACAAC
AAAGTGCTTAATGCTTTGTCTGCCGTCATCTTTCTCTTACCCTATCTGTTCTCTTCCTCT
ACTTACTTCTAAGCCCTCCATACACTTGCCTGAAGAAATAGCTTCAGTTTTATGTGTTTT
GCTTGCTTTCTTTTTTTGGTGATTGTGGGAAGCATTCTAAGTTCTAAATGGCATGAAACG
AACTGCCTGTCATCTGCCTTTCCATTCTATCAGCCATGTGTAAACCTGCCAATTCTATGA
AAAGCAGGACAGACTTGAATGTGGCATGTGTGCAAGAAGGATATTTACTTTTCTCACACT
TTAAAGTGCTACCAGGAAACAGCTCCCTGTTGCTGACCATTTGTTTTTTTGTTTTTTTGT
TATTTTTGCAGGAGGTTGCGGGGCATGTTGGTGGGAGCGCTAGTATTTTAAGTTACTCTA
TAACTTACAGTCTAACAAAACTTTGAAAATTTGTCTTACATTTAATTAGGTACTTTAATA
TATTAGAGTTTCTGTAAGAATTTTGGGTGGAGCTTGTGCCCTCTTCCCTATAGGTAGAGC
TCTGACCTGCTCCATATGAAAGCCTTTTCATAGGACTCATATGAAAGTGTTAGTCGCTCA
GTTGTGTCTAACTCTTTGTGACCCTATGGACTGTATAGCCCACCAGGCTCCTCTGTCAAT
GGAATTCTCCAGGCAAGAATACTGGAGTGGGCTGCCATGCCCTTCTCCAGGGGATCCTCC
TGACCTGGGGATCGGACCCAGGTCTTCTGCATTGTAGGCATATTCTTTACCATCTGAGTC
ACCAGGGAAGCCCACCATGTGAAAGAGAGAGTAGGAAGAATCCCTTTGAGGTTTAGATAA
ATCATACTAGTTAGGAATTCCTGGGAGAGCCTGAGTGCTAAGTCTGATAAAGCCTTTTTC
TTACTGTACTCAATATCTAAAGGGCATTTCATTTATTTTCAGATAATTATGTCCTATATC
AGTAATCCTCAAATCAGGGAGAATTGTGACAGGATCATGTGGGAGGATCTTTTCTAAATA
AATAGCTGCCTCGCTATGAATATTGGGAAAGGAAAAAGGTTACCAGTTTAAAACAATAAT
GAACATTTACTGTCTCAGTTTTCTGGGCCAGAAATTCAGGAGCCAGTTAGCAGGGTTCTG
GCTCAGGGTGTTGGAACACTGTAGTCAGGATCTCACTGGGACTGGAATCTTTTGAAAGCT
TGTTTGGGATGGCTCACTCGTGCCTGTTGTTAGGAGACTGCACTTCCTTGCTGGCTGTTG
ACAGGAAGCCTCAGTCGCAGTGGACCTCTTTGTAGAGCTGTTTGCATTTTCCCAGGACGT
GGTAGTTGCCCTGAGTGATTCAAGTGAGGGAGCGAGGAAGCTGCAGTGCCTTTGGCAATG
TAGTCTTAAAAATTATATACTGTCACTTCTGCCTTATTCTTTTCTTTAGACGGGAGTCCC
TAAGTCAACTCACCCTCAAGGGGAGGAGAATTAGGCTTCGTATTTTAATGGGAGGAACAT
TAAAGAATGGCTGGACATATTTTAAATCTAACATAGGGTATATAAATGGGCTTTCTTGAT
GGCTCAGACAGTAAAGAATCTGCCTGCAATGTGGGAGACCAGAGTTCAATCCCTGGGTCA
GGAAAACCTCTTGGAGAAGGAAATGACTACCCACTCTGGTATTTTTGCCTGGAGAATTCC
ATGGACAGAGGAGCCTGGTGGGCTGTAGTTAATGGGGTCTTAAAGAAGGGTATATAAAAG
AAATTGGTTTCTTTTTTCTAATACCTGGCATTTAAAAAAAACTTTGAGTTCTTCTGTTGA
AAAGTATTGTAGATATATATAGCTTAAGGCTTCTGCCCTAAAGGACTTTGTAGTCCTTGT
TGGGAAAGTTAAGCATTTATGTAAATAACAAGAAACTAAGATAAAATATATCTGCAGAGT
ACTTGTGAATTTTTTCAAATTAGCTTTGCCTCATATTGTTTCAATTTGTTAACTTTAATT
GAAGAATGTTAAAAGATCTTCTCTGCATTTTAGCAACAACAACAGAAATCTACTATTCCT
GTGCTAGTTGAACCCTTTAGTGTAAACTCAGACATCTAGGTAATTCATTTGCTTGATTTA
CCTATTATACCAAATGTGTAAAATATAGAAGAGAAATAGCAACATTTTAAATATATCTTA
TGAACTCTTTGTATTTTAGGGGAAATAGCCATTGTTCCTTTAATGATCCTAGTTAGTTAA
GTGCTAATATAAAAGAAAACAGATAGCAAATGAGAGTTCTGAATAGATTTAATTATCCAG
ACTGTTCTAGATATTTATGTAAACTATGATCCTTTTTGTAGCTTTGTATTTAATTAAACA
TTTCCTCCTAGTAAGACAGTTTCTCTTTCAACAGAAAGGCAATACAGTACAGCAGAAAGA
TTGTGGGTTTGGGATTAGATAAATTCGGGCTTGAATATTTGTTATATATTACCTATGTGA
CCTTGGACCAGCTATTTAATCTCTTGAGTCTGTTTCCTCGTCTATAAGAATAGTAACAAT
CTCTTGAGATTTACTCTGAAGATTGAGTGGAAATCATGTAAAGCACTGCCCAGTGTTTCT
TGGATTCTCAGTACATCTTAGTTACCTTCATTTTTATTCCTCTCCCTTAAAGAATGAAAA
TAAGGCAATCAGGAAAAGTTTCTTTGAAGAGATGTATTTAAACTGAGACCTAAAGGTTCC
CCCTCTCCAGGCAGTGGGGGTAACATGTGCAAAGCTATAAGTAAAGACCTTGACAGTTTA
GAGAGCTAATCAAAGGCTTTGGGTCTGCACAGAGGTGCGGATAAGGTTGGAGAGGCTGGT
AGGAGCCAAATCAAAGCTCTTTGAGGTTGGGGCAAGCACGTAATTGTATTTAATTCTGAG
CATAGTGGAAGCCATTGAAGAGTCTAAATCCACAAGGGCTGCAGCTCTGATTTCCCAAAT
TTTAAGGCAATAGGCTGCAGTTAATCCCAGAAGAGGATTTTAGTTTTCTTCTGTTATTCA
TAATCTGAGAATCTAATGTTTATTACTTGATTTCAAGATTTCTTCTTTTTTTTTTTTTTT
TCAAAATCCAGTAAGTAAAGGAGATCCATAAGATCTGTGGTCCTTTCTCAGCAAGAACTT
GAAAATAACTGCAGGGACTGAGACAGACTCACCCCCTCCTCTCTGCCCTGTTTCTGAATT
GAAGTTTTTTTCCTCTGTCCTGTTTCTTCTAATTACTGCATTTTAAAGAAAGTTCGGAAT
TGAGCATTTGAAGTAAGTTCTGCTATCTCCCTCTGTTGTTTTTCTGTGGAGTGTTGCACA
GTTTTACTGTTGGCTAAGCAGATTATCTGAAACACTTCAAAGGCACATATACTCCCATCC
ATTTTTTCTCTTCATACTAATGACATTTTGTTGCTGTGCATCTGGGATATTTGGTAGGTT
ATAATATTGGCAGTTAATTTATTAACCTCTGTTTACGTTGATGTGAAGAGTGACTCATTG
GAAAAGACCCTGATGCTGGGAAAGATTGAAGGCCGAGGAGAAGGGGACGATAGAGTTTAA
GATGGTTGGATGGCATCACCAACTCAATGGACATGAGTTTGAGTAAACTCCACGAGTTGG
TGATGGACAGGAAGGCCTGGCATGCTGCAGTCCACGGGATCGCAAAGAGTCGGACACAAC
TGAGTGACTGAACTGAACTGAACTAGCAACCGAACAACAACAACAACTTTGAAAGGAATG
TTTGGGAATTTTATTTCACAGAATGCAAAATCTTGTCAGTGCTGTTAGGAAAAATCAGCC
ATAGATGCTGACTGATGCTTTCTAATAACCTATTTTGACTTTCAGAATAGTCAGCAGCAG
ACTTGAAGGATTTTTTGAAATGATTTGTTTGTGGCCAAAACATCATGACATTGTACTTTT
GATGAGTCAGTTAAAGCTATACTAGATACTTGCTTTTTAAACTAAGTAAAGATAATGTGT
CTGTAGCAGGTACCGTTTTTTCCCCATCACTTATCCTCTTTTGGATTGCCAAAGATGCTG
TGGAAACAGAGATGCTCTCCCTTCTCTCCTGCTCTATGCTTGCCAGAGCGTGCGGGAGAG
GAGCCGGATGTTTTTTTCCTGCCTTCTGTTAGCTATGGAGAAGGAAGAGGAAGAAAGTGA
CTAATATTTAATGGATCTTTTGTTTGTTAGGTAATACTTAATTATCTTATTTCATCCTTA
TAAACATTTTTACAGCACAGGTGATATTCTCCAGAAACTGAAGTTAAGAGCTTGAGTAAC
TTGCCCATGGTCACACATCTGTTAACTGATGCAGGATTTGAACCAGGTCTGTCTAATTCT
GAAGCCATGTCTCTCCTTCCTTCTTTCCCATTCTGTCCTTCCTTCCTTCCCTCCCTGCCC
CTTTGCCTTCCTCCTCTATCTTCTTTCTTTTCTTCTGTTTCCTTGCTTCTTCCTTTCTCT
TCTGTTTCCTTTCCTTTCTTTCCCTTCCTTTAAAAAATTAAAAAGCACTTCTACTAGTAT
AGAAGTAGTCCAGATGTGTTGTTGAAAATGATAAAATGTATGCATCCTTTATATTTTACT
TAAATATTTAGATTAAAAAAAAAGTTAAATTCCCACCATTTAGAGCCTACCATTGTTTGA
ACACTTAGTGTTACTTTGCCTTTTTTCCCCAGCTCTCTACCTTTCAGCATATTTTCATCT
CTTTTAATGAGACGATTAATACTAGAGTTTTCTTTAGAATTGATTTTCCAAACCACTATC
AGTCTAATATATGCATTGCATCTACTTGTTATGTCCTTTAAGTAAGTTCTCAAATGCAGT
CCTAAAGAGTAAAGTCATTGGCAAGATTTAATTGAGAGGACATTTACATATTAGCTCCTA
AAACTGGTTAGTATAAATTTTCTGTCATTTTTATGTTTTTCACAAGTTTTCCACGTGAAT
GACAAAGTTAAAATTAGGGTTAAATATTTTTAGATATGTCAGTTAAGCATTCATATTACT
GTAGAAATAGAAAAATGGTGATTGATGTCTACATTTGTCTATACAGGGAGAGAATCTGTT
TGGAATCTAAAGATCTTTGGTCCAACTTTATGAGACATGAGAATAATAATTGATAACCAA
TCTAAACTCATGAGCTAGTTCTCAAATTCCTTGACATTGTCAAGTGAACCATTTCCTATA
TTCTTGTGCATGGCTGTCATAATGGTGGTTCTTTTTATGCCTTATATGGATCTATCTTGG
CTTCATCAGGTGGCGTAATGGTAAAGAATCCACCTGCAATGCAGGAGATGTGGCTTTGAT
CCCTGGGTTAGGAAAATGCCCTGGAGGAGTAAACTGCAACCCACTCCAGTATTCTTGCCT
GGAGGATCCCACGGACAGAGCCTGGCAGGCCACATGGGGTCGCAAAGAGTCGGACGTGAC
TGAGCACACACGTACTATGGATCTATCTCAGCTGTGAAAGCTTTTTTAAAAATACTTTTT
CAGAATAGTGACATGAATTAGAACTGACTTTATCATGCATGTTCTCTTTGTAATGTATTA
CAGACATCTCTCTCTCTGTTGGTCTCTTTTCAGAATGGAAAGTTGTGGTCACGTAACCCT
GAGCATATAGCAGGACCTTTTTATTCCATAGTTCAGTCATCTCTAGATAGAATGCAAATG
TCCTGTTTCCTTTGTTTCTGAACTGCAAATTTTTTTTTTTTCATATTCTAAGCGCTCTGA
AATTGGGATGCATGTTTATGATTGCTGTGTCTTACTGTTAGCCATATGAAAATAGAGATG
AAGTTATTTGAAAATCTTTTGTTGATACCTTCATGACAACTAGCAACTTTTAGAGATTTG
ATGATAGTACTTATCTCAAAGGGTTCTTTTGAGTATGAAATTAGTGTGTATATATATATA
TATATATATAAAGCACTTACATAGTAAATGTTATACATGTTAGCTCTTTTAATATCTACT
AGAAATGTAACAATTGTGGTTGGCTGCTTTATTTTTAATTTTAAGATTATATAATACCTT
TTCTCTGAAACACAAAGTGCTCTCCACCAAACATTTTGAAAAAGAAAACTGAATTCCTTA
ATATTAAAAATATATAATACATACAAAGCAGGGAAGATTAATGAGCTCTTGAATTTTCTA
ATCTAGTTCCTTATCATTATTTCATTCTTCTTTCTGATTACGGATTTGTTACAGCTTATA
TATAAAATATTCTTTAGTTTTTACCAAATTGGAAAGTTGCCTCTGATATTAGGGAAGAAA
ACAAGGAAGTTGTTTCTTTTCATATGGTACTGTTCACTAAGTGACATGGGCTATATGCCA
TCTTAGGTAGGTGGAGAGTACTCAGTTGCATCTCTTTGTGACCCCATGGACTGTAGCCCA
CCAGGTTCCTCTGTCCATGGAATTTTCCAGACAAGAATACTTGAGTGGGTTGCCATTTCC
TATTCCAGGGGATTTTCCTGACCCAGGGCCTGAAGCCACGTCTCCTGTGTCTCCTGCAGT
GGCGGCAGATTCTTTAACACTGTGTCACCTGAGAAGGCCATATTGCCATATAAAGTTATC
AATTATCATAATCTGTTTTTTTTTTTTTTTAACTGTAGCTTTTTCCAGGGTGATTTCCTT
TGTGGTAAATTAAGGTAGATGCCTTGTTACTTTTCATGGGAATAGTATCTACACAGATTC
AGCTGTTTCATGATAAAACCATGGAAGGGTGCATTTTACTGAGCCCTTCTGTGTCAAGCA
CTCTTCTGTGTGAGCACTTTACAAGTGCACTTATATTTACTTTGCTATTCATAACATTTT
CCTTTTTACATACACCGTATGTAAAGTTGATATTTTTACCTCAATTTTACAATGCTGAGA
GAGGTTGAAGAGCTTGTCCTCTTAGTAGATAGGAGGATTTGAACGCTGTTCTACATTATT
CTAAAATCTCTGAAAGCTGATTAAAGTTTAAAACTGAAATAGCTAGATCCTTTCTTTTTA
GACTAGACCAGTGACTGAACATTTTCTTCTTTGTATCTCCTACCATTTGCGACTCCCACC
CCCTAATCTTAAAAAAAAAAAAAAAAAAAAAAAACCTTTATTTTTTAGAGCAGTTTTAGG
TTTGTAGGAAACTTGTACAGAGATCTCATACCACCCAGGTCTCCCCAACCCCAGCCCCCA
ACACAGGAAGTTTCTTCTGTCATTAGTGTGGTGCATTTGTTATAGTTGGTGAACCAGTAT
TGATGTATTATTAGTAACTAAAGTCCCTAGTTTAGGTTAGGTTTCATCCTTTGTATTGTA
GAGTTGTGTGGGTTTGACAAATGCATGACGTCATGTATCTACCATTACATTATCATTCTG
AATACCTTCACTGCCCTAAAAATGCCCTATGTTCCACCTCTTCATCTCTCTTCTACTCCA
TTCTCCGCCTGAATTCCTGGCAATCACTGATCTTTTTTCTGTCTATAATTTTGCTTTTTT
CAGAATGTTCTGTGATTGGAATCATATAGTACATAGCCTTGTCAGACTAGCTTCTTTCAC
TTAACACATTTAAGATTTTTCCATGTCTTTTGGTGGCTCCATAGCTCATTTTTTTAATTG
CAGAGTAATAGTCCATTGTATAGATATACCACAATTTGTTTATATGTTATCTATCAGCAG
ACCTCTTGTTTAGACATGTTGCCACACCTAGCTATAAGAAAAGCTAAACTATTGCATTTC
TGCCCCCACGTAAATCTGGGGCTCCATTATTAAGGAACAAAGTATGTACTGGCTAGGAAA
GTAGCATTCTCTATCATAGAGGGGGAAATAATATTAATAGCTTTTGTTTCTACTGAGATA
TCTGAAAATTTGGTTCATTATTGCAAATTTGTAATTAATTTTAGTCATCTACTAGCAAAG
TCTTTTTTATAAATTCCTTATTGGAAGGGACATGGACATATATTCAGGGGGCTTTAAAAA
GGTACCTCTGGGAAATAAGACAGATTATACTTTGACTTTTCACTGTAGAGAAGAAGAATC
TTTCTTATTTTTACTCCTCATACTCAAGCTCTGGAGTCCTAAGGGGATTCTGACATTGTC
CTTTGCAAGCTTTATTTGGTTGTTATGTACATATCAATTCCAGTGAGAGTTCGTTTTTTG
TTTTCTGATGTTCAAAAAGAAAATTGGAGAAAACTTGAGATGTATAAATTATTCCATGAG
ACACTCAAAAAATATTAGTTATGCCTATTTTTGCATGCAGTCATGTTGTTGTCAAAGGTC
CTCCAAGTTTTATTGCTGAGATGCTTGGGAAACATGTTCCTGTCTCATTCTGTTATTCTT
AGATGATTGAGCTGGAAATGTTTATGCAGCTTTTATAATGGTGACTTATTGGCTGAGTAT
GTGTGCCTGCTGCTGTCTTTGGCATTGGAATAATGAATTAGCATGTAGGTGGCCTTGGGA
AGGGAATGTTATGAATGGATTTTGCCTACGCTTTTTTGGTAGCAAATTATATTTGCTACA
AGGTTGCTGTGCCATACCTTTATTTCTTCAGCTCTTTCAAAGCTATTAATTTTCACAGTG
ATAGATGGCAGTAACCTTTCCCACACCGACCTAGTCTCAGCATGGCGTAATGTCAGGCTA
ACCTGCGGGTGGAGATGTCTATATAAAGGCTTGTTATGAATGCCAAAGTCACTTAATAGC
ATAAAATGCCTCCTTTTAGCAGTAGCCTTTGGCTGTTTCCAGCTTTAAGATTGGTTCATT
TATTTCCTACAACTTGGATTATTTATGAAGTTGGACATTACAGCTATAATTAAATTTTCC
TTTGAATTGGTTATGCCACAAGTAGATGCTTATGGTAAATAACTCAAATTGCTTTATTTT
GAACTTTTGTACTAGGAGTAGTGGATATTTTGTCTTCACCTTTTCCTTCCATTCTATTCT
CCTTATCTTTCTCTAGATAAGCAGTAATGGGTAAGTGATTATGAACAGTCTATTAAAATA
TATAAGCTCATAGGCTCCCTTTGGCAAATAAATAAGATTATACAAAGCGGGCCTTTTTCC
CCCTGTTGGTCTGAGATGCAGTAAGAGAGAACAACGTTGTCTACATAATGTACAGTTGGA
GAAAGCTCACTTTACTGAACAACTTTATTTCTGAAGTGATGTGGATTTCATTTTCCAGAC
TTGCCATAAAATGACTGAGTTGTTAGTTTACCACAGGCATCTGCACTGGAGTAACTGGTG
TTTCTCACATGTTAATTTTTTTTTTTTAAACTCATTTTTTAAAAAGGTATAAAACCAAAA
GTGAGGGAGTAAAGAAGTGTCAGGAAAGAGTAAGACTTGGTAAACTGCTTTAACTTTTAA
TTTTGACCCTTCAGGGGCAAGTTTCATATACACATCTTAAATTGTCTGAAGGAAGCCCAT
TTAGTTACTGTCTCATTAATGGCAAATTTATTTTTTAATGGCAGTTTTAAACAGTGATTT
TATTGAAAGCAAAATCAATAGATTTAATGTGTTTCATCTATTTTATTCTTTACTGTTTAC
TATTATAGTTTAGAAGACTGGAGAGTTGTCCATGCCTTCCAAGGTGGTGCAGTGGTAAAG
ATTCCCCCTGACAATTCAGGAGACGCAGGAGACATAGGTTCGATCACTGGGTTGGAAAGA
TCCCCTAGAGGAAGAAATTGCAACCCACTCCAGGATTCTTGCCTGGAGAATTCCTTGGAC
AGAGGAGCCGGTGGGTTATGGTCCATAGGGTCGCACAGAGTCGGACACGACTGAGCAGCT
GAGCATGAGCATGAGTCCAAGGTTACTTGAGCTGTTAGTCAACACTTGAATGAATATCAG
CATGTAAATATGTGGGCTTATCGAAGCAGTCTTAGAGACTGCCTTTCTAATTTTGCAAAT
TACATTTTCTTTTACTATAATTTTCCCATTATCTTCTGAATCTCTGATCTGGAAAAAAAC
AAAACAAAGCAGGACTGCTGTGATAAGTTAGGTGCCTGCTTGTTTGTGCCACCCCCTCCC
CTTTCATCTTCCCTTCCTTCCTTCTGTTAAATATAGATGGTTAAAAGTATTCTATCAGGG
AGGATTTTATTATGTGAATGATCTAAACCAGTATAAAAATGTGCTTGTTGAACTCAGTTA
TTCTAGGACATAAGTTATCTCTAAACTATTCATTATTTTATGTGCTACATGGTGATATGA
AAACTAAGAAGCCTTTAGAGATTCCTAAATTATGGAGAATAAGATAGGAAGAGTTTATGT
TCTTAGATATTTCTGAGTATTTGATGTATACAGGGAACATCCTAGGCACTTGTAGGAGTT
TTAGCCACTTAAGGAGCATGCTAAGGTCTGTTTAAGTCAACATGTATCATAAAGTAGATT
TTTTTTGTTTCTGACTTTGGTATACATTGTCAATAAAAGAAATTCCAAAATTGTTGTGGT
TTTAATTCTTTTTTTTTTCCCCTTAACCTAAATATTTTTTCCAGGGCCTCTTCAGCCATG
GCAGTCTTTTCCAAGTGTCATCTCTTAATTTTCTGTTATCTGCCTAATGGTGTGTGCTGT
CTTTGTTTTTTCCACGTTTTGCCTTAATCATAAATTTACCTTTTTTTGCCAAACTGGAAG
AGAGATTCCATGTTCTCTTTGTGAGCCACATTTGAGCAAAGTAGTCACTTTTAAAAGAAT
GTTCTTCTTTGTATGAAATCAAAACTATTCGTATATTCTACTTAAACCCTCTCCTGGGTC
TTCCCTTCTACCACCTTCCTAAATGGAAGGCAGATTTGATCAAATAGTGCAGTCTGAATG
ATTTTCTGTTGCCCTTAAAATAAATTACATTTAGTGTACAAATAGGATCACTCTGATTCT
TAATTATCTGTTGTCTGACTGTTGGTTAGCCTCTTTCATTAGCTAATGGAAACAGTTAGG
CTAGGAATGGCTGTTAGTGGATTGGGTTTGGAAACTGCCACAACCCCAACTTGCAAACAT
CATGAGTTCTATTAGTGTTACTTTCTGCTGTAGATGGTTCCACTTGTAATTTTTCCATTT
AAAAACTATTGTCTTCTTTTGGAGAGTTAGAGTGTAGATTAGCTTCTTGTTAAGTCATTA
GATAAATTTGCTCCTTAAACTTTTCATCTTTTATCAATTTTCTGAGTTGTTTTTTTTTTT
AATTGAAAGCCTTATTTTGTTGTCTGATTCAATTAAGAAATTATAGCCTATTGGACTTAA
CTCTTTGGTATTTTTGAAGGCAAATTAGGAATCCATTGATAATTTTCTCCTTGAAAGATA
AAATATCACCTGCTGTTACATTAATAGAGACATTAGAGATTAAATTCCCTGGAGGAGGAA
ATGGCAACGCACCCCAGTATGCTTGCATGGAGAGTCCCATGGACAGAGGAGCCTGGCAGG
CTACAGTCGTGCAGTCGAAAAGAGTCAGGTACCAGTGAGCACACGTGCAGGGATTAAAGT
CAAGTATCATGATATAAAAATATTAAATACTCATTGCTTCTATGGGGACTGTCTCTAGTT
CGGAATTTTTTCATCATGGTGATCATCATCATTGTTTATTTAAACCATAGTTGAGGATCT
CTTAAACTTTAGGTATATTACATTTCCCTGAGCTTTTGGGAGTGGGAGGAAAGGGGA
>TCONS_00003582
GTTTCATATACACATCTTAAATTGTCTGAAGGAAGCCCATTTAGTTACTGTCTCATTAAT
GGCAAATTTATTTTTTAATGGCAGTTTTAAACAGTGATTTTATTGAAAGCAAAATCAATA
GATTTAATGTGTTTCATCTATTTTATTCTTTACTGTTTACTATTATAGTTTAGAAGACTG
GAGAGTTGTCCATGCCTTCCAAGGTGGTGCAGTGGTAAAGATTCCCCCTGACAATTCAGG
AGACGCAGGAGACATAGGTTCGATCACTGGGTTGGAAAGATCCCCTAGAGGAAGAAATTG
CAACCCACTCCAGGATTCTTGCCTGGAGAATTCCTTGGACAGAGGAGCCGGTGGGTTATG
GTCCATAGGGTCGCACAGAGTCGGACACGACTGAGCAGCTGAGCATGAGCATGAGTCCAA
GGTTACTTGAGCTGTTAGTCAACACTTGAATGAATATCAGCATGTAAATATGTGGGCTTA
TCGAAGCAGTCTTAGAGACTGCCTTTCTAATTTTGCAAATTACATTTTCTTTTACTATAA
TTTTCCCATTATCTTCTGAATCTCTGATCTGGAAAAAAACAAAACAAAGCAGGACTGCTG
TGATAAGTTAGGTGCCTGCTTGTTTGTGCCACCCCCTCCCCTTTCATCTTCCCTTCCTTC
CTTCTGTTAAATATAGATGGTTAAAAGTATTCTATCAGGGAGGATTTTATTATGTGAATG
ATCTAAACCAGTATAAAAATGTGCTTGTTGAACTCAGTTATTCTAGGACATAAGTTATCT
CTAAACTATTCATTATTTTATGTGCTACATGGTGATATGAAAACTAAGAAGCCTTTAGAG
ATTCCTAAATTATGGAGAATAAGATAGGAAGAGTTTATGTTCTTAGATATTTCTGAGTAT
TTGATGTATACAGGGAACATCCTAGGCACTTGTAGGAGTTTTAGCCACTTAAGGAGCATG
CTAAGGTCTGTTTAAGTCAACATGTATCATAAAGTAGATTTTTTTTGTTTCTGACTTTGG
TATACATTGTCAATAAAAGAAATTCCAAAATTGTTGTGGTTTTAATTCTTTTTTTTTTCC
CCTTAACCTAAATATTTTTTCCAGGGCCTCTTCAGCCATGGCAGTCTTTTCCAAGTGTCA
TCTCTTAATTTTCTGTTATCTGCCTAATGGTGTGTGCTGTCTTTGTTTTTTCCACGTTTT
GCCTTAATCATAAATTTACCTTTTTTTGCCAAACTGGAAGAGAGATTCCATGTTCTCTTT
GTGAGCCACATTTGAGCAAAGTAGTCACTTTTAAAAGAATGTTCTTCTTTGTATGAAATC
AAAACTATTCGTATATTCTACTTAAACCCTCTCCTGGGTCTTCCCTTCTACCACCTTCCT
AAATGGAAGGCAGATTTGATCAAATAGTGCAGTCTGAATGATTTTCTGTTGCCCTTAAAA
TAAATTACATTTAGTGTACAAATAGGATCACTCTGATTCTTAATTATCTGTTGTCTGACT
GTTGGTTAGCCTCTTTCATTAGCTAATGGAAACAGTTAGGCTAGGAATGGCTGTTAGTGG
ATTGGGTTTGGAAACTGCCACAACCCCAACTTGCAAACATCATGAGTTCTATTAGTGTTA
CTTTCTGCTGTAGATGGTTCCACTTGTAATTTTTCCATTTAAAAACTATTGTCTTCTTTT
GGAGAGTTAGAGTGTAGATTAGCTTCTTGTTAAGTCATTAGATAAATTTGCTCCTTAAAC
TTTTCATCTTTTATCAATTTTCTGAGTTGTTTTTTTTTTTAATTGAAAGCCTTATTTTGT
TGTCTGATTCAATTAAGAAATTATAGCCTATTGGACTTAACTCTTTGGTATTTTTGAAGG
CAAATTAGGAATCCATTGATAATTTTCTCCTTGAAAGATAAAATATCACCTGCTGTTACA
TTAATAGAGACATTAGAGATTAAATTCCCTGGAGGAGGAAATGGCAACGCACCCCAGTAT
GCTTGCATGGAGAGTCCCATGGACAGAGGAGCCTGGCAGGCTACAGTCGTGCAGTCGAAA
AGAGTCAGGTACCAGTGAGCACACGTGCAGGGATTAAAGTCAAGTATCATGATATAAAAA
TATTAAATACTCATTGCTTCTATGGGGACTGTCTCTAGTTCGGAATTTTTTCATCATGGT
GATCATCATCATTGTTTATTTAAACCATAGTTGAGGATCTCTTAAACTTTAGGTATATTA
CATTTCCCTGAGCTTTTGGGAGTGGGAGGAAAGGGGAAGAGAAAGGGAAGTAAGGNNNNN
NNNNNNNNNNNNNNNNNNNNNNNNNNNNNNNNNNNNNNNNNNNNNCGTCCTTTATTATAA
TTTATGAGGAAGTAATTATAAAATCATAGATTTGGAAGGGTTCTCATTATAGGACAATTT
TTATATTCAAAGAAAAGGAAATTGAGGTTTTTGAGAAGATAAATTGCTTGACCAAAGCTG
GTATAAGAACTGGTACAGTAATTCGTGTCTCCTGAATACAATTCCAATGTTATCAGTGTG
GCAGTTTAATGAACAGTTGGTTTGAATGAGCTCAACACTTTTAAAGACGTGTAGCTTTGT
GATTTTTTTTTTTTTAACGCAGGTTATTGTATCCAGGCTTCAAAATGTGTGAAGTTTTTA
CACTTCAAAAAGTGTAAAGTTGCAGAGTTGTACCTGGATGTTGATGGTACAGTTGGCCTC
CACATCCATAGATAGGTTCTGCATCCTTGGATTCAACCAACCAGGTATCAAAAATATTCA
AGGGGAAGAATATCAGAAAGCTCCAAAATGAAAAACTTTAATTGATCTTGCAGGAAACTA
TTTACGTAGGTATTATTAAACATTATTATTAGGTATAAGTAACTTAGAGATGATTTAACT
TATATGGGAGCATCTGCATAGGTTATATGCAAATTCCATGCCATTTATATAAGGTATTTG
AGCATCCCCAGATGTTGGTATCCATGGTGTATCCTGGAACAAGTGCCCATCCCTCGCCAC
CCCCACCGCCCCTCAGCTACCAAAGGATGACTGTCCATTTTTAGGGGTATATTTTAGCTA
GGCTTCTTGTTTGTTCGCCTGCTTTTTAGTGTTTGTGGGGGCTGAATAAAAGGTTATTTA
GGCCTTTTATACATTTTCTGTTTTATAGGTAAAACAATGCTTCAATGCTTATATCCCTAA
AATGATTATTAGGAGAGTTCAGTAGATTTTTTTTCTTCAAAACTTTTCCCCAGGGCAAAG
AAAATAAACGTCTGCATCAAACAAGATGCTTACCTAGGGTTAAAAGTAAAAAGCAAAATG
AATATTAATAAAAAGCAACTAGTTGCTTCTAAAATAACAGAGGTATCAGTAAAATTTGCT
GAAATTTCTCTTGTTAAAGAAGTATTGATTTAATTGGCCTTATGCTCCCTTAAGCATGAT
AGAGTATCACATTTTAGACCATTCTCCTTATGGAGTTACTATTTAGTAAGCACAGATGAT
CACTGAAAGCCCCCCCAATCCCCACATCAATAATGTTGTTTGTGGCCATTTGCAGAGCAG
CAAAAAATTGAGTCCTTGGATGTGCAGGTTCCCAGCTGAGACTAAACAAAGTGATGCTCT
ACCTTCTTGTTTTAACTCTCATGCCATAGAAGTGTGTTCTTTTTGCTGTCTGTTTAATTC
CACATTTTATCCTATTCTGTGCTTTTTGTTGGTGATTTTATTATTTAAAATGGTACCCAG
GTATAATAAGTGCTGTCTTTTCCTAAGCTCAGAAGGCTGTGATGTACTTTATGAAGAAAG
CATGTATGTTAGAAACACTTCATTGAGGCATGAATTATAAGTGCTGTTGACTGTGAATTT
AGTGTTAGTGAGTCAACAATATATATTGAGATGCTTTAAACAGAAACACACATAAAGCAA
GAGTTGTCAGCAGAGGCACACAGAGACTTAACCAACTGTTTCCCTTAAGAGCAATAGTGC
AGTAATCACTAATTCAGTGTTTGCAGTGACCTTATGGAACATACCTACTGCAAATAATGA
GAGTCAATTGTAGTGTGGTAACCAGCCTCCAAAATGACCTCTAATGATCCAAGCCTCCTT
GTACTCACACCCTAGTATAGTCCCCTTTCACACTAAATCTTGGCTGATTGACCCAGTGTG
ACCAGTAAAACAACAGTGGAGATAATGACTTGTAACATCCGAGACTACGAAGAGTTGACT
CATTGGAAAAGACTCTGATGCTGGGAGGGATTGGGGGCAAGAGCAGAAGGGGACGACAGA
GGATGAGATGGCTGGATGGCATCACCGACTTGATGGACGTGAGTCTGAGTGAACTCCGGG
AGTTGGTGATGGACAGGGAGGCCTGGCGTGCTGCAATTCATGGGGTCGCAAAGAGTCAGA
CACGACTGAGCGGCTGAACTGAACTGAACTGAACATCCGAGACTAGATCATGGAACACAT
GATTACAAATTCAGCACTTGGATTGCTGTTTCTGGGGGGAGTCAGCTACGGTACCTGGAA
GACATCTATGTCCTCTTACAGAGAGAAGCCCACTGAGAAAGGAACTCAGGACTCCAGCTG
AGGTATCATAAAAATATATATTTGGTCATTGTCTCCAGTTTTGGCATAGAGCCCCTAGTA
TCCTTGGACTTTCCTGCATGTCAGGAGTGTCTTTTGTTACCCATAATGAGCCACTATCTC
ATCTGAGTTTGTGTAGGTGAGGTGATACAGGGTGGTCACCAAAAAGACAAGTGAGTTTTC
AACCCACCAGCTGACCTCTAGGGAGGGAAGAAGAGATAAGATAGAGAGCTCTTTAGAAGC
TTTTGAACAGTGAGACTGGGTAAGCTTCCAGACTTGTAGACACATGGGGGTCCTGGAAGG
GTGATATGCCCCAGAGGGCATGGACACTCCGCAGGCACTCCCCTTCCCCAGCCCTCATAT
CTTGCCCATGCGTCTTTTCCATTGGGCTGTTCCTGAGTTGTATCATTTGTAATAAACTGG
TTAATGGAGGTAAGATGTTTTCCTACATTCTGAGAGTTGCTCTAGCAAATTATTGAACCT
GAAGAGGGGGTTGTAGGAACCCCCAGTTTACAGCCAGTTGGTCAGAAGTATGGGTGGCCT
CCTGTAGACTTGTGACTAGCACCTAGGACTGAGCTTTTAACCTGTGGGCTCTGTGCTAAC
TCTGAGTAGTTAATGTCAGAATTAAATGAATTGAGTTGCTGGACACTTGGTGATAGGGAT
TTGGGGAACTGGTGTTGGAAAGACACCATATATTTGGTGTCAGAGATCTGAAAAACTGTA
CACAGCTCTACCCTGAACAACAAGTAGCACCAACTTACCGGTCAGGTGAGTGACACCTTG
GAAATTGATCTTCTAGAGCCAATCATACCTTCATTTGGATATCTGACGGTAACCAACTGA
GAGACTCCATGTGAGAAAACTGGCAGAACTTGTGCCAAATTTGACTCAGATACTGTGAGA
CTAATAAATGAATATTGTTATTTTTTGAACTTTTAGTTTTGGGGATAATTTGTTATGCAG
AGATGTTCCATCTCTCTCTTATTTTTTAACCTTTTGATAGAAAATTTCAAACACACAGAA
GTGGCGAAAATTGTGTCGTGAGTCCCGTGTGACCATCAGTCAGCGTCAGTGATGATCGAC
TTATGGCCAGTCTTGTTTCCTTTATACCAGTTCACTCCCTACTCAAACTTCAGATTATTT
TGAAGCAAATCCCATAATTTTTTCATCCATAAATATTTTAATATGCATTTATAAAAGATA
AGAACTATCTATGATATTATTCTATCCCTCTAATTATTTCTTAAAAATCATTTGATATCC
AATCACTATTCATATCTCCCTGGTCTTAGAATTTCATTTTATGTTTATTTGACTGAGATC
CGGGTAAGTTTCTATCTTTTTTTCAAGATATTGCCTGTCTTTATGGCAGGCCAGTCATTT
TGGTTGTCTAATGTTCATTCTTTTTTTTTTTTTTTTGTATAGCAGAGTTTTATTAAAGTA
TAAAAAGGGACAGAGAAAGCTTCTGACATAGACAACAGAAGGGGGACGGAGAGTGCCCCC
CTCACTAGTGTTAAGAGTTATATACTTTTTAATTAGTTATTACAATAAATCAAAGGAATG
TCTCAAGTTTGTGAAAATTTTACCAGACCCACTCCCATAATTTACATTTTAAGATAACAG
CATTAGCCAGAAGGTTTTCAGGAAGGAGAAAGTGAAAATGAAAGTGAAGTTGCTCAGTCA
TGTCCGACTCTTCACGACCCCATGGACTGTAGCCTACCAGGCTCCTCCATCCATGGGATT
TTCCAGGCAAGAGTACTGGAGTGGGCCGCCATTTCCTTCTCCATGATGTTCATTCTTATT
[truncated: 71,775 more rows]

## Sheet: The list of DEGs
Table S2	The list of DEGs		Table s2	The list of DEGs
gene_id	gene_name	Description	locus	Fold_change-adipocyte/preadipocyte	p-value	FDR	UP/DOWN regulate
280713	ADM	adrenomedullin	chr15:41242115-41244399	0.360202	5.75316e-29	1.41685e-26	DOWN
280733	BGN	biglycan	chrX:23220865-23234654	2.21501	0.00175364	0.0499034	UP
280750	CLU	clusterin	chr8:11260784-11278147	2.74382	0.000437157	0.0273246	UP
280760	DCN	decorin	chr5:23693256-23732482	2.3146	1.91952e-55	2.63033e-52	UP
280762	DDC	dopa decarboxylase (aromatic L-amino acid decarboxylase)	chr4:5161169-5242461	7.56827	0.000933368	0.0494852	UP
280781	ELN	elastin	chr25:35335260-35367940	22.4413	7.39757e-21	1.15647e-18	UP
280794	FN1	fibronectin 1	chr2:108952793-109021955	12.3752	5.4615e-256	1.63645e-252	UP
280826	IL6	interleukin 6 (interferon, beta 2)	chr4:32396315-32400684	40.3343	0.000282965	0.00972684	UP
280841	LOX	lysyl oxidase	chr7:30462137-30474246	3.03231	5.57698e-21	8.795e-19	UP
280843	LPL	lipoprotein lipase	chr8:69882845-69910019	31.254	5.19982e-07	2.89419e-05	UP
280847	LUM	lumican	chr5:23650318-23657534	3.22233	1.82868e-121	1.93388e-118	UP
280858	MIF	macrophage migration inhibitory factor (glycosylation-inhibiting factor)	chr17:74353713-74354507	2.32637	0.00013162	0.00479973	UP
280884	OGN	osteoglycin	chr8:88188042-88423442	0.388153	0.000433758	0.0144409	DOWN
280904	PTN	pleiotrophin	chr4:103873720-103988552	4.44702	4.99798e-25	1.00959e-22	UP
280924	SCD	stearoyl-CoA desaturase (delta-9-desaturase)	NT_186675.1:102249-117406	9.60645	4.11801e-29	2.71697e-26	UP
280948	TTR	transthyretin	chr24:26312573-26321434	0.0517672	0	0	DOWN
280960	XDH	xanthine dehydrogenase	chr11:14900993-14961075	0.416791	2.73727e-09	2.00043e-07	DOWN
281004	APOE	apolipoprotein E	chr18:52341356-52344043	2.99533	2.87412e-05	0.00119332	UP
281035	SERPING1	serpin peptidase inhibitor, clade G (C1 inhibitor), member 1	chr15:81389116-81404543	0.111129	2.89095e-09	2.10419e-07	DOWN
281040	CAV1	caveolin 1, caveolae protein, 22kDa	chr4:53612857-53648439	2.12285	4.19002e-12	3.90302e-10	UP
281043	CCL2	chemokine (C-C motif) ligand 2	chr19:15557680-15559548	13.1727	5.46579e-12	1.41112e-09	UP
281052	CD36	CD36 molecule (thrombospondin receptor)	chr4:41515076-41584211	0.43055	2.54378e-08	1.63329e-06	DOWN
281057	CD44	CD44 molecule (Indian blood group)	chr15:65325617-65413553	0.489608	1.47293e-07	8.89281e-06	DOWN
281092	CROT	carnitine O-octanoyltransferase	NW_001494878.2:13131-66697	3.61424	5.29723e-10	4.17691e-08	UP
281094	CSF1	colony stimulating factor 1 (macrophage)	chr3:35965063-35978955	0.340703	1.9889e-21	3.19255e-19	DOWN
281103	CTGF	connective tissue growth factor	chr9:72421068-72424304	2.24905	1.35886e-12	1.33495e-10	UP
281105	CTSB	cathepsin B	chr8:7434996-7443481	0.483631	1.97464e-46	9.0484e-44	DOWN
281152	FASN	fatty acid synthase	chr19:51763829-51782535	0.311817	1.02893e-05	0.000461301	DOWN
281156	FDPS	farnesyl diphosphate synthase	chr3:16414910-16422906	0.384375	2.36905e-06	0.000118969	DOWN
281168	FMOD	fibromodulin	chr16:111738-121790	2.16817	7.74422e-20	1.16021e-17	UP
281193	GJA1	gap junction protein, alpha 1, 43kDa	chr9:31507202-31520216	7.52685	1.16437e-143	1.39554e-140	UP
281210	GPX3	glutathione peroxidase 3 (plasma)	chr7:62855236-62863414	0.194738	5.94682e-140	6.68199e-137	DOWN
281249	IL18	interleukin 18 (interferon-gamma-inducing factor)	chr15:20583592-20609781	0.374579	0.000213026	0.0148236	DOWN
281274	LDHA	lactate dehydrogenase A	chr29:27394102-27405986	2.69313	3.41595e-20	5.20441e-18	UP
281276	LDLR	low density lipoprotein receptor	chr7:14001580-14035248	0.336337	2.59141e-05	0.00107843	DOWN
281281	LGMN	legumain	NT_185468.1:7293-21912	0.254623	2.52333e-217	5.04049e-214	DOWN
281291	M6PR	mannose-6-phosphate receptor (cation dependent)	chr5:107801210-107813742	0.393929	4.63087e-09	3.30372e-07	DOWN
281308	MMP1	matrix metallopeptidase 1 (interstitial collagenase)	chr15:4752099-4784226	0.00585531	6.48381e-54	3.76019e-51	DOWN
281375	SERPINE1	serpin peptidase inhibitor, clade E (nexin, plasminogen activator inhibitor type 1), member 1	chr25:37725010-37733316	7.60199	4.53228e-97	4.28849e-94	UP
281386	SERPINF1	serpin peptidase inhibitor, clade F (alpha-2 antiplasmin, pigment epithelium derived factor), member 1	chr19:22765571-22777344	2.76891	5.50656e-25	1.09997e-22	UP
281400	PHYH	phytanoyl-CoA 2-hydroxylase	chr13:27523878-27544589	0.334264	1.67718e-09	1.24084e-07	DOWN
281407	PLAT	plasminogen activator, tissue	chr27:39268522-39292539	0.321912	1.02243e-08	6.9626e-07	DOWN
281477	SCG2	secretogranin II	chr2:117673897-117679404	80.656	1.61732e-05	0.000705732	UP
281482	DHRS3	dehydrogenase/reductase (SDR family) member 3	chr16:37825241-37875020	31.8549	8.96504e-05	0.00339313	UP
281487	PMEL	premelanosome protein	chr5:61625282-61633389	0.0400988	2.083e-08	1.35682e-06	DOWN
281496	SOD2	superoxide dismutase 2, mitochondrial	chr9:100184537-100194450	0.0926984	3.2762e-155	4.9083e-152	DOWN
281530	THBS1	thrombospondin 1	chr10:35002550-35017825	10.489	1.97401e-208	3.54887e-205	UP
281544	TPM1	tropomyosin 1 (alpha)	chr10:47013023-47036331	2.98942	3.45619e-29	9.00512e-27	UP
281595	ACTG2	actin, gamma 2, smooth muscle, enteric	chr11:11237569-11261988	4.04897	1.7639e-07	1.04658e-05	UP
281615	ALDH1A1	aldehyde dehydrogenase 1 family, member A1	chr8:51198980-51252070	4.39537	0.00021255	0.00749261	UP
281627	ANXA8L1	annexin A8-like 1	chr28:41711801-41728062	3.12312	6.48568e-07	7.40614e-05	UP
281658	S100G	S100 calcium binding protein G	NW_001508850.2:124910-233292	26.5161	4.81385e-06	0.000229558	UP
281719	CRYAB	crystallin, alpha B	chr15:20385246-20388472	0.412179	2.06071e-19	8.74034e-17	DOWN
281725	CRYL1	crystallin, lambda 1	chr12:36159740-36215696	0.438361	3.09395e-05	0.00127284	DOWN
281735	CXCL6	chemokine (C-X-C motif) ligand 6 (granulocyte chemotactic protein 2)	chr6:91825873-91827992	0.0951857	8.93174e-06	0.00084633	DOWN
281758	FABP3	fatty acid binding protein 3, muscle and heart (mammary-derived growth inhibitor)	chr2:127602176-127609785	0.172437	2.85743e-66	1.90263e-63	DOWN
281759	FABP4	fatty acid binding protein 4, adipocyte	chr14:41874884-41899671	51.5818	4.81944e-224	1.08305e-220	UP
281760	FABP5	fatty acid binding protein 5 (psoriasis-associated)	chr14:41654257-41661034	2.16771	0.000921926	0.0284295	UP
281767	FDFT1	farnesyl-diphosphate farnesyltransferase 1	chr8:7447512-7473965	0.499494	5.87855e-07	3.19289e-05	DOWN
281768	FGFR1	fibroblast growth factor receptor 1	chr27:35558134-35607756	0.421492	9.0634e-05	0.00342315	DOWN
281771	HK1	-	chr28:24870830-24922101	0.43982	4.32327e-06	0.000207818	DOWN
281780	GGTA1	alpha-galactosyltransferase 1 (glycoprotein)	chr11:95261160-95338454	0.274402	7.16707e-06	0.000332945	DOWN
281814	HIF1A	hypoxia inducible factor 1, alpha subunit (basic helix-loop-helix transcription factor)	chr10:75620796-75668696	2.00352	6.28221e-05	0.00247137	UP
281849	IGF2R	insulin-like growth factor 2 receptor	chr9:100443950-100546563	0.472882	0.0017368	0.0490948	DOWN
281873	ITGA5	integrin, alpha 5 (fibronectin receptor, alpha polypeptide)	chr5:28454966-28476008	2.81319	5.71092e-05	0.00226148	UP
281904	LOXL4	lysyl oxidase-like 4	chr26:20061611-20089236	4.38828	0.00012823	0.00469516	UP
281905	LTBP2	latent transforming growth factor beta binding protein 2	chr10:87917459-88024879	0.266853	3.15706e-09	5.85831e-07	DOWN
281913	MFGE8	milk fat globule-EGF factor 8 protein	chr21:20314420-20329450	0.492492	9.20149e-35	7.80549e-32	DOWN
281915	MMP14	matrix metallopeptidase 14 (membrane-inserted)	chr10:22150999-22159479	0.413413	1.95559e-46	9.01477e-44	DOWN
281940	NCALD	neurocalcin delta	NT_186770.1:7881-11908	3.11527	0.00129144	0.0388542	UP
281960	POSTN	periostin, osteoblast specific factor	chr12:23805412-23840160	28.6973	5.1226e-14	5.58146e-12	UP
281972	PDE5A	phosphodiesterase 5A, cGMP-specific	chr6:6130320-6304911	0.354141	5.61112e-07	3.05687e-05	DOWN
281983	PLAUR	plasminogen activator, urokinase receptor	chr18:51520455-51533737	6.2173	3.72492e-05	0.00151852	UP
281999	PRDX4	peroxiredoxin 4	chrX:73461585-73474532	2.20715	4.92395e-06	0.000234187	UP
282005	PROCR	protein C receptor, endothelial	chr13:65013627-65018281	0.400811	4.52441e-11	3.91057e-09	DOWN
282006	PROS1	protein S (alpha)	chr1:38728911-38792751	0.498157	4.00449e-06	0.000193529	DOWN
282020	PTGFR	prostaglandin F receptor (FP)	chr3:70103491-70165438	8.68957	0.000511854	0.0308046	UP
282066	SEPP1	selenoprotein P, plasma, 1	chr20:33675454-33685129	0.112433	5.95831e-13	6.08628e-11	DOWN
282068	SFRP1	secreted frizzled-related protein 1	chr27:38425094-38468486	12.792	7.32739e-06	0.000705568	UP
282077	SPARC	secreted protein, acidic, cysteine-rich (osteonectin)	chr7:63566905-63605517	4.07185	0	0	UP
282092	TIMP1	TIMP metallopeptidase inhibitor 1	chrX:56289496-56364597	2.20622	3.63504e-26	7.68832e-24	UP
282094	TIMP3	TIMP metallopeptidase inhibitor 3	chr5:75956797-76407880	33.3144	1.22603e-19	1.77754e-17	UP
282118	VCAM1	vascular cell adhesion molecule 1	chr3:45238683-45260995	55.867	1.61732e-05	0.000705732	UP
282187	COL1A1	collagen, type I, alpha 1	chr19:37326069-37343586	2.21912	1.04196e-30	2.83824e-28	UP
282188	COL1A2	collagen, type I, alpha 2	chr4:11773895-11810565	3.49675	0	0	UP
282261	IGFBP3	insulin-like growth factor binding protein 3	chr4:78335099-78342767	0.245658	0.000224945	0.00788316	DOWN
282262	IGFBP4	insulin-like growth factor binding protein 4	chr19:41618623-41630213	2.75162	0.00123672	0.0373965	UP
282384	TM7SF2	transmembrane 7 superfamily member 2	chr29:44938878-44943555	0.0677726	1.2231e-06	6.41077e-05	DOWN
282407	B4GALT5	UDP-Gal:betaGlcNAc beta 1,4- galactosyltransferase, polypeptide 5	chr13:78598697-78619180	0.227238	7.38223e-06	0.000340302	DOWN
282467	S100A12	S100 calcium binding protein A12	chr3:18266336-18267461	43.9425	1.65512e-05	0.000717005	UP
282476	SLC25A1	solute carrier family 25 (mitochondrial carrier; citrate transporter), member 1	chr17:75712847-75762568	0.494544	1.27327e-06	6.63501e-05	DOWN
282576	ACSM1	acyl-CoA synthetase medium-chain family member 1	chr25:19361290-19425251	103.702	0.000159144	0.00572218	UP
282589	HSD11B1	hydroxysteroid (11-beta) dehydrogenase 1	chr16:71585733-71630720	0.252906	7.51674e-05	0.00288752	DOWN
282642	ITGB3	integrin, beta 3 (platelet glycoprotein IIIa, antigen CD61)	chr19:47442542-47504448	0.289534	1.15323e-13	1.24149e-11	DOWN
282646	HSP90B1	heat shock protein 90kDa beta (Grp94), member 1	chr5:72298448-72317188	2.25481	8.99916e-07	4.77247e-05	UP
282660	MGP	matrix Gla protein	chr5:101415358-101418870	21.1306	2.78038e-45	1.21916e-42	UP
282711	EPAS1	endothelial PAS domain protein 1	chr11:29881641-30087827	0.436915	1.41763e-09	1.11116e-07	DOWN
282856	PCK2	phosphoenolpyruvate carboxykinase 2 (mitochondrial)	chr10:21205146-21213434	3.90055	2.62202e-07	1.51085e-05	UP
282865	ADIPOQ	adiponectin, C1Q and collagen domain containing	chr1:81954463-81966242	1344.12	1.41391e-06	7.32545e-05	UP
282866	SPON1	spondin 1, extracellular matrix protein	chr15:37107114-37422625	3.96935	4.35429e-06	0.000438233	UP
286805	ADAMTS5	ADAM metallopeptidase with thrombospondin type 1 motif, 5	chr1:8681059-8730625	0.464651	0.00133821	0.0397922	DOWN
286858	PTGDS	prostaglandin D2 synthase 21kDa (brain)	chr11:109127992-109131093	0.195874	2.09568e-05	0.000890688	DOWN
286869	CHI3L1	chitinase 3-like 1 (cartilage glycoprotein-39)	NW_001493383.2:57930-68059	5.98514	2.66096e-10	5.85214e-08	UP
287013	COL11A1	collagen, type XI, alpha 1	chr3:42933911-43159356	8.77359	3.60342e-31	1.01222e-28	UP
327662	ANXA1	annexin A1	chr8:51468597-51485822	2.87532	1.11299e-12	1.10549e-10	UP
327699	ATPIF1	ATPase inhibitory factor 1	chr2:130574134-130576378	2.02448	4.39084e-06	0.000210503	UP
337918	SRPX	sushi-repeat containing protein, X-linked	chrX:65630367-65771283	2.0863	0.00174269	0.0491066	UP
338074	AOX1	aldehyde oxidase 1	chr2:92540673-92612631	0.314337	3.09237e-16	3.80786e-14	DOWN
338082	ATP6V1B2	ATPase, H+ transporting, lysosomal 56/58kDa, V1 subunit B2	chr8:70246891-70272866	0.490825	2.34289e-05	0.000984125	DOWN
353510	IFITM1	interferon induced transmembrane protein 1 (9-27)	NW_001494550.2:141476-142608	0.00681502	1.75462e-16	2.20591e-14	DOWN
359712	COL12A1	collagen, type XII, alpha 1	chr9:14870436-14987822	11.4578	4.41662e-62	2.83579e-59	UP
404070	MT2A	metallothionein 2A	chr18:23520900-23521868	0.0506189	9.6475e-49	4.81785e-46	DOWN
404071	MT1A	metallothionein-1A	chr18:23502250-23504059	0.0275346	5.44134e-15	6.31126e-13	DOWN
404105	TKDP3	trophoblast Kunitz domain protein 3	chr13:74509036-74518786	0.0180061	2.22674e-35	7.14863e-33	DOWN
404124	ST6GALNAC4	ST6 (alpha-N-acetyl-neuraminyl-2,3-beta-galactosyl-1,3)-N-acetylgalactosaminide alpha-2,6-sialyltransferase 4	NT_186342.1:15464-23993	0.468357	0.00145067	0.0421326	DOWN
404129	DGAT2	diacylglycerol O-acyltransferase 2	chr15:54665584-54698089	3258.24	2.56934e-16	3.18563e-14	UP
404133	RPL12	ribosomal protein L12	chr11:101491123-101519820	2.88185	8.15335e-07	4.34958e-05	UP
404146	S100A13	S100 calcium binding protein A13	chr3:17922555-17928266	0.475422	4.90998e-10	3.88862e-08	DOWN
404185	IGFBP5	insulin-like growth factor binding protein 5	chr2:110386530-110405078	4.03959	0.0012061	0.036782	UP
404186	IGFBP6	insulin-like growth factor binding protein 6	chr5:29798059-29801905	3.17075	4.41017e-11	3.83024e-09	UP
404187	CTSZ	cathepsin Z	chr13:57923872-57933370	0.430148	0.0013673	0.0400348	DOWN
404191	ANPEP	alanyl (membrane) aminopeptidase	chr21:21036958-21053966	0.298573	0.000117019	0.00434661	DOWN
407159	HMGCR	3-hydroxy-3-methylglutaryl-CoA reductase	chr10:6307401-6328032	0.460121	1.43543e-06	7.41559e-05	DOWN
407173	JSP.1	MHC Class I JSP.1	chr23:27577760-27581402	12.0555	0.000184038	0.0065778	UP
407221	IL18R1	interleukin 18 receptor 1	chr11:7470391-7496730	0.156562	0.00012613	0.00465621	DOWN
407767	HMGCS1	HMGCS1 protein-like	chr20:33344561-33370298	0.469596	2.61187e-15	3.13041e-13	DOWN
414348	P4HA3	prolyl 4-hydroxylase, alpha polypeptide III	chr15:53145397-53186366	3.6612	1.61967e-07	9.64189e-06	UP
415113	HSPA5	heat shock 70kDa protein 5 (glucose-regulated protein, 78kDa)	chr11:99405840-99410000	2.97069	9.77662e-12	8.92204e-10	UP
493642	CAV2	caveolin 2	chr4:53670441-53675683	5.03625	2.87528e-08	1.82013e-06	UP
493714	RPL15P	ribosomal protein L15 pseudogene	chr4:102436679-102437370	7.5169	0.000965431	0.0293185	UP
493719	MGST1	microsomal glutathione S-transferase 1	chr5:99796537-99811825	3.82472	2.8484e-18	1.12759e-15	UP
493779	RN18S1	18S ribosomal RNA	NT_186807.1:13077-14947	2.67705	1.03951e-224	2.66977e-221	UP
493998	CRABP2	cellular retinoic acid binding protein 2	chr3:15311420-15316405	2.4559	1.09642e-07	6.59245e-06	UP
497011	ID1	inhibitor of DNA binding 1, dominant negative helix-loop-helix protein	chr13:61846122-61847282	0.189427	9.20045e-13	2.52149e-10	DOWN
504471	PCOLCE	procollagen C-endopeptidase enhancer	chr25:38062116-38067135	3.52085	1.40477e-17	5.32436e-15	UP
504481	MSMO1	methylsterol monooxygenase 1	chr17:493450-510407	0.425899	4.52808e-18	6.12074e-16	DOWN
504499	NDRG1	N-myc downstream regulated 1	chr14:7517146-7573315	2.05763	0.00114899	0.0343702	UP
504502	CPT2	carnitine palmitoyltransferase 2	chr3:98802685-98826926	0.450723	2.41246e-08	1.55452e-06	DOWN
504741	COLEC12	collectin sub-family member 12	chr24:36010691-36050641	0.0286767	1.12135e-09	8.57857e-08	DOWN
504822	XPNPEP2	X-prolyl aminopeptidase (aminopeptidase P) 2, membrane-bound	chrX:6407537-6433387	0.189379	2.07425e-07	1.22265e-05	DOWN
504909	ABCA10	ATP-binding cassette, sub-family A (ABC1), member 10	chr19:62838805-62888430	0.0509061	6.17641e-07	3.33452e-05	DOWN
505025	ID2	inhibitor of DNA binding 2, dominant negative helix-loop-helix protein	chr11:91273319-91275624	0.360641	2.05429e-05	0.00180272	DOWN
505054	SCPEP1	serine carboxypeptidase 1	chr19:7024778-7058629	0.48763	5.15299e-22	8.99421e-20	DOWN
505318	OLFML3	olfactomedin-like 3	chr3:31651984-31654987	4.13478	3.10485e-14	3.4036e-12	UP
505366	WFDC1	WAP four-disulfide core domain 1	chr18:9665104-9694195	26.002	1.20784e-38	4.43155e-36	UP
505375	AES	amino-terminal enhancer of split	chr7:19370861-19377624	2.10897	0.000919047	0.0283894	UP
505406	DBN1	drebrin 1	chr7:38243478-38257334	0.387119	1.3212e-08	8.86285e-07	DOWN
505463	GADD45A	growth arrest and DNA-damage-inducible, alpha	chr3:82659048-82662137	2.24807	0.00134137	0.0394038	UP
505727	NOV	nephroblastoma overexpressed gene	chr14:42050566-42058945	71.5489	1.17478e-71	8.80009e-69	UP
505792	MVK	mevalonate kinase	chr17:66700464-66719377	0.244034	2.71173e-08	1.72878e-06	DOWN
505842	AACS	acetoacetyl-CoA synthetase	chr17:53393727-53446712	0.22703	7.40365e-06	0.000340416	DOWN
505877	OCIAD2	OCIA domain containing 2	chr6:70048256-70060096	0.350424	2.16187e-06	0.000109482	DOWN
505964	MYL9	myosin, light chain 9, regulatory	chr13:66222973-66230951	3.74763	4.30486e-15	5.05835e-13	UP
506218	SNX9	sorting nexin 9	chr9:98602883-98654392	0.310336	1.18921e-09	9.05913e-08	DOWN
506459	ACSS2	acyl-CoA synthetase short-chain family member 2	chr13:64755112-64802377	9.71856	3.55804e-08	5.28192e-06	UP
506627	DKK3	dickkopf homolog 3 (Xenopus laevis)	chr15:39467878-39518169	7.64771	6.25922e-40	2.44627e-37	UP
506760	CARHSP1	calcium regulated heat stable protein 1, 24kDa	chr25:8584918-8596339	0.19239	7.07241e-09	4.90918e-07	DOWN
506782	RFTN1	raftlin, lipid raft linker 1	chr1:157137726-157348770	5.16055	6.37197e-06	0.0002991	UP
506790	TXNIP	thioredoxin interacting protein	chr3:23052609-23068606	6.00986	1.6159e-09	1.20542e-07	UP
506812	CPT1A	carnitine palmitoyltransferase 1A (liver)	chr29:47787620-47850133	0.215028	4.45219e-06	0.000445569	DOWN
506980	PGM2	phosphoglucomutase 2	chr6:59329722-59368866	0.408007	0.000683208	0.0219334	DOWN
507095	SPRY1	sprouty homolog 1, antagonist of FGF signaling (Drosophila)	chr17:36111738-36113955	0.257657	0.000674278	0.0216854	DOWN
507299	GXYLT2	glucoside xylosyltransferase 2	chr22:21831953-21839123	2.39082	0.000475405	0.0291027	UP
507346	MGST3	microsomal glutathione S-transferase 3	chr3:3949936-3973012	2.35906	0.000469619	0.0155199	UP
507436	G0S2	G0/G1switch 2	chr16:71662334-71663243	226.725	1.47673e-11	1.32083e-09	UP
507476	PGK1	phosphoglycerate kinase 1	NW_001508791.1:22685-45072	2.23196	2.14027e-12	2.04669e-10	UP
507706	LOC507706	mucin-2-like	chr5:8965742-10989465	0.0645453	1.48738e-15	1.79464e-13	DOWN
507988	CYP3A4	cytochrome P450, subfamily IIIA, polypeptide 4	NW_001494324.3:25617-84875	0.190409	7.62431e-06	0.000348778	DOWN
507990	ASPN	asporin	chr8:88188042-88423442	6.45597	1.52201e-19	2.18902e-17	UP
508133	SDC4	syndecan 4	chr13:74374663-74396052	0.264325	1.14237e-11	1.03204e-09	DOWN
508245	RNASET2	ribonuclease T2	chr9:105958649-105976339	0.310177	6.61781e-17	8.37852e-15	DOWN
508379	SMOC1	SPARC related modular calcium binding 1	chr10:83521364-83665951	224.446	1.41807e-20	2.19777e-18	UP
508387	CCL26	chemokine (C-C motif) ligand 26	chr25:36110651-36115223	0.00238978	4.99128e-11	4.27301e-09	DOWN
508629	ALDH2	aldehyde dehydrogenase 2 family (mitochondrial)	chr17:65369433-65394967	2.93345	2.12334e-05	0.000900315	UP
508656	CD276	CD276 molecule	chr10:20660815-20692637	0.445186	5.51763e-07	6.42425e-05	DOWN
508941	CYR61	cysteine-rich, angiogenic inducer, 61	chr3:61679495-61682405	2.08667	0.000761757	0.042539	UP
509022	ARHGAP22	Rho GTPase activating protein 22	chr28:42580371-42716239	0.114276	0.000198102	0.00705242	DOWN
509034	LOC509034	feline leukemia virus subgroup C receptor-related protein 2-like	chr10:89088994-89146478	0.00149946	0.000468143	0.0154996	DOWN
509083	PDZRN3	PDZ domain containing ring finger 3	chr22:28763678-29053902	0.425336	3.45735e-05	0.00141586	DOWN
509109	LOC509109	mitogen-activated protein kinase kinase kinase kinase 4	chr11:6730667-6877718	0.432498	6.12367e-06	0.000288197	DOWN
509117	SPC24	SPC24, NDC80 kinetochore complex component, homolog (S. cerevisiae)	chr7:14044302-14050373	9.12136	5.41424e-07	2.98581e-05	UP
509422	FKBP7	FK506 binding protein 7	chr2:18997998-19005716	2.19366	0.0001021	0.00773964	UP
509461	TMEM45A	transmembrane protein 45A	chr1:46022627-46140388	4.3768	1.64209e-09	1.2199e-07	UP
509485	PERP	PERP, TP53 apoptosis effector	chr9:78632483-78646816	3.23612	0.000859581	0.0269696	UP
509585	CXCR7	chemokine (C-X-C motif) receptor 7	chr3:122528135-122540363	2.07934	1.5815e-05	0.00069178	UP
509600	GPNMB	glycoprotein (transmembrane) nmb	chr4:32835679-32861926	0.450121	9.6016e-22	1.58365e-19	DOWN
509606	PODN	podocan	chr3:98929989-98952717	0.292856	7.66369e-08	4.68632e-06	DOWN
509610	GNPTAB	N-acetylglucosamine-1-phosphate transferase, alpha and beta subunits	chr5:70193789-70289552	0.233043	7.40365e-06	0.000340416	DOWN
509732	PDPN	podoplanin	chr16:51341963-51374223	0.46963	2.03174e-14	2.26873e-12	DOWN
509796	DPYSL3	dihydropyrimidinase-like 3	chr7:58953374-59067989	2.66363	0.000376931	0.0239809	UP
509808	LIPG	endothelial lipase-like	chr24:50570597-50657246	3.59137	0.000751786	0.0421142	UP
509875	CCDC3	coiled-coil domain containing 3	NW_001504696.1:2781-4619	4.55359	9.37336e-06	0.000878827	UP
509896	ABHD4	abhydrolase domain containing 4	chr10:22393509-22405774	0.480661	0.00145067	0.0421326	DOWN
509958	MVD	mevalonate (diphospho) decarboxylase	chr18:12794346-12801010	0.294658	2.50424e-09	1.8376e-07	DOWN
509963	ANGPTL4	angiopoietin-like 4	chr7:15469536-15476607	17.8492	2.93779e-08	1.85318e-06	UP
510080	ANTXR2	anthrax toxin receptor 2	chr6:97930739-98167123	0.492534	0.000965183	0.0294103	DOWN
510102	RARRES1	retinoic acid receptor responder (tazarotene induced) 1	chr1:110027058-110068944	3.76436	4.69576e-09	8.44952e-07	UP
510274	PCYT2	phosphate cytidylyltransferase 2, ethanolamine	chr19:52061629-52068784	0.283984	4.08376e-07	2.29431e-05	DOWN
510299	CYGB	cytoglobin	chr19:56459266-56468730	0.147013	3.20701e-18	4.36786e-16	DOWN
510359	TSC22D1	TSC22 domain family, member 1	chr12:13650135-13653554	0.471748	3.72658e-07	2.15527e-05	DOWN
510376	ANKRD1	ankyrin repeat domain 1 (cardiac muscle)	chr26:13006222-13015594	54.3673	2.4356e-12	2.30459e-10	UP
510454	LOC510454	sorting nexin 6	chr2:51949956-51956458	0.381228	0.000200796	0.00710611	DOWN
510496	PLAC9	placenta-specific 9	chr28:34615854-34628166	5.88703	0.00162846	0.0464706	UP
510620	ASAH1	N-acylsphingosine amidohydrolase (acid ceramidase) 1	chr27:20672742-20704370	0.414753	4.91267e-11	4.22584e-09	DOWN
510798	TNFRSF10A	uncharacterized LOC510798	chr29:50204310-50229525	0.19324	1.40237e-07	8.376e-06	DOWN
510814	STAT1	signal transducer and activator of transcription 1, 91kDa	chr2:82603263-82635661	0.438084	3.20779e-15	3.81918e-13	DOWN
510833	COL3A1	collagen, type III, alpha 1	chr2:7749276-7799885	6.1872	0	0	UP
510850	SERPINH1	serpin peptidase inhibitor, clade H (heat shock protein 47), member 1, (collagen binding protein 1)	chr15:54253268-54263504	2.01407	1.27838e-18	1.7679e-16	UP
510926	TMEM119	transmembrane protein 119	chr17:67417695-67424131	3.90313	6.323e-05	0.00491869	UP
510932	SLC29A1	solute carrier family 29 (nucleoside transporters), member 1	chr23:18225511-18235754	0.320297	3.48909e-59	2.16299e-56	DOWN
510979	SDCBP	syndecan binding protein (syntenin)	chr14:24529941-24548653	0.486841	1.92761e-08	1.29505e-06	DOWN
511086	CRLF1	cytokine receptor-like factor 1	chr7:4537962-4547791	38.4759	0.00160404	0.0459194	UP
511135	ACLY	ATP citrate lyase	chr19:43087445-43131712	0.452159	6.86194e-06	0.000319596	DOWN
511378	TMEM97	transmembrane protein 97	chr19:19583744-19591759	0.383702	1.06353e-05	0.000475625	DOWN
511470	CYP1B1	cytochrome P450, family 1, subfamily B, polypeptide 1	chr11:21714974-21720488	0.298673	6.97958e-08	9.86779e-06	DOWN
511545	C5H12orf57	chromosome 5 open reading frame, human C12orf57	chr5:8965742-10989465	0.472855	2.22466e-07	1.29433e-05	DOWN
511575	GPX8	glutathione peroxidase 8 (putative)	chr20:25570267-25634552	2.5979	2.11356e-07	1.24175e-05	UP
511581	C1R	complement component 1, r subcomponent	chr5:8965742-10989465	0.0572362	5.48517e-67	3.79279e-64	DOWN
511649	LMAN1	lectin, mannose-binding, 1	chr24:60208586-60227646	2.96793	6.69407e-07	3.60317e-05	UP
511692	TRAF7	TNF receptor-associated factor 7	chr25:2218379-2227355	0.417209	0.00106989	0.0321109	DOWN
511899	INSIG1	insulin induced gene 1	chr4:120726262-120738975	0.301554	8.57315e-11	7.16875e-09	DOWN
511937	LOC511937	annexin A1 pseudogene	chr14:38570774-38571876	2.59162	7.2634e-18	9.74488e-16	UP
511955	SLC43A2	solute carrier family 43, member 2	chr19:22608132-22650498	0.132385	0.000294199	0.0100553	DOWN
512019	ANGPTL2	angiopoietin-like 2	chr11:100987666-101285826	0.266386	4.57248e-23	8.30343e-21	DOWN
512044	ACAT2	acetyl-CoA acetyltransferase 2	chr9:100256129-100281452	0.227928	6.2986e-24	1.17954e-21	DOWN
512082	PIK3IP1	phosphoinositide-3-kinase interacting protein 1	chr17:73324014-73334701	0.224569	1.32723e-05	0.000587709	DOWN
512444	GNS	glucosamine (N-acetyl)-6-sulfatase	chr5:52782127-52831830	0.317352	3.82896e-19	5.37789e-17	DOWN
512653	RABAC1	Rab acceptor 1 (prenylated)	chr18:50905754-50908639	2.12182	1.78619e-15	2.15683e-13	UP
512660	SEMA3C	sema domain, immunoglobulin domain (Ig), short basic domain, secreted, (semaphorin) 3C	chr4:41009196-41215795	2.02987	0.000100213	0.00375338	UP
512913	IFI6	interferon, alpha-inducible protein 6	chr2:131115858-131119447	5.8586	3.78588e-05	0.0015364	UP
513253	EDEM2	ER degradation enhancer, mannosidase alpha-like 2	chr13:64960967-64989975	0.311356	5.54041e-07	3.03675e-05	DOWN
513463	TAGLN	transgelin	chr15:26208835-26214097	3.41021	1.20137e-86	1.02849e-83	UP
513774	AKAP12	A kinase (PRKA) anchor protein 12	chr9:92092856-92154443	0.269197	0.00115821	0.0344739	DOWN
513850	CA13	carbonic anhydrase XIII	chr14:76009747-76034877	0.373391	0.00112259	0.0343525	DOWN
513953	SLC26A2	solute carrier family 26 (sulfate transporter), member 2	chr7:61717249-61720935	0.474917	1.66022e-07	2.14313e-05	DOWN
513971	HIST1H1C	histone cluster 1, H1c	chr23:30954816-30956284	2.33076	0.00054599	0.0177823	UP
514076	CFB	complement factor B	chr23:26198254-26204281	0.226874	2.40866e-06	0.000120621	DOWN
514170	CSTB	cystatin B (stefin B)	chr1:147993758-147997998	0.208755	2.40569e-05	0.0010058	DOWN
514259	EFHD2	EF-hand domain family, member D2	chr16:49282161-49300278	0.325016	4.47905e-06	0.000214161	DOWN
514285	ANGPTL5	angiopoietin-like 5	NW_001503662.2:12439-29189	278.322	4.99737e-11	4.25795e-09	UP
514293	IDI1	isopentenyl-diphosphate delta isomerase 1	chr13:46315899-46319027	0.387541	3.36814e-11	2.95377e-09	DOWN
514357	UGCG	UDP-glucose ceramide glucosyltransferase	chr8:106354287-106391223	0.222003	2.6137e-08	1.67221e-06	DOWN
514394	UCHL1	ubiquitin carboxyl-terminal esterase L1 (ubiquitin thiolesterase)	chr6:62454747-62466446	8.1118	0.000135392	0.00491733	UP
514435	DMRT2	doublesex and mab-3 related transcription factor 2	chr8:45476019-45482952	0.0798231	4.83092e-10	3.84293e-08	DOWN
514557	OAF	OAF homolog (Drosophila)	chr15:29203738-29225266	0.341988	0.00174118	0.0496278	DOWN
514588	FBLN1	fibulin 1	chr5:122099572-122179828	0.196226	6.71298e-05	0.00262361	DOWN
514745	DHCR7	7-dehydrocholesterol reductase	chr29:49961349-49980955	0.199808	2.93896e-13	3.05414e-11	DOWN
515440	C2	complement component 2	chr23:26204714-26216313	0.117913	1.47178e-09	1.1071e-07	DOWN
515569	EBP	emopamil binding protein (sterol isomerase)	chrX:55893987-55898036	0.492509	0.000951956	0.0290565	DOWN
515610	ACTA2	actin, alpha 2, smooth muscle, aorta	chr26:11174903-11192189	4.16707	8.72841e-54	4.90373e-51	UP
515783	CLEC3B	C-type lectin domain family 3, member B	chr22:55294025-55310222	6.5373	4.35537e-24	8.32987e-22	UP
515860	PXDN	peroxidasin homolog (Drosophila)	NW_001493824.3:509285-552957	0.275688	8.69413e-09	5.98862e-07	DOWN
515940	THRSP	thyroid hormone responsive	chr29:18866046-18871953	3665.14	1.91537e-14	2.16569e-12	UP
515971	ORAI3	ORAI calcium release-activated calcium modulator 3	chr25:28953499-28958546	0.35547	1.88524e-06	9.60138e-05	DOWN
516087	SCARA5	scavenger receptor class A, member 5 (putative)	chr8:10835544-10992739	0.00539426	1.97916e-14	2.22383e-12	DOWN
516214	RENBP	renin binding protein	NT_185465.1:27556-34171	0.309818	9.00517e-20	1.33798e-17	DOWN
518004	SFRP4	secreted frizzled-related protein 4	chr4:51417627-51427816	0.256744	9.11198e-147	1.17011e-143	DOWN
518169	CTSA	cathepsin A	chr13:75361603-75378486	0.482144	1.06872e-10	9.05168e-09	DOWN
518288	P4HA1	prolyl 4-hydroxylase, alpha polypeptide I	NW_001504530.1:5117-17167	3.01142	1.61799e-20	2.48617e-18	UP
518308	PRUNE2	prune homolog 2 (Drosophila)	chr8:54811470-54883357	0.24984	5.15952e-15	6.02324e-13	DOWN
518356	SH3PXD2B	SH3 and PX domains 2B	chr20:4119802-4215737	0.260848	3.88035e-12	3.63338e-10	DOWN
518609	CD55	CD55 molecule, decay accelerating factor for complement (Cromer blood group)	NW_001501944.2:7116-25776	0.235228	0.00072789	0.0232021	DOWN
519047	KIAA1199	KIAA1199 ortholog	chr21:26648071-26713320	0.48975	8.40814e-27	1.84343e-24	DOWN
519541	RNF125	ring finger protein 125	chr24:25911794-25955404	0.179325	0.00012613	0.00465621	DOWN
520598	PLIN1	perilipin 1	chr21:20923399-20937262	26.1653	0.000898589	0.0280466	UP
520956	FAM108C1	family with sequence similarity 108, member C1	chr21:26407225-26505549	0.267424	6.7894e-05	0.00263628	DOWN
521401	AMDHD2	amidohydrolase domain containing 2	chr25:2533535-2540219	0.240686	1.45381e-13	1.55575e-11	DOWN
521780	VWA5A	von Willebrand factor A domain containing 5A	chr29:27925711-27953352	0.336374	8.29481e-06	0.000377529	DOWN
521822	FADS2	fatty acid desaturase 2	chr29:41794097-41831117	0.159742	3.3195e-28	7.75039e-26	DOWN
522073	RCN3	reticulocalbin 3, EF-hand calcium binding domain	chr18:55876130-55884559	2.28822	4.51027e-07	2.52603e-05	UP
522347	MASP1	mannan-binding lectin serine peptidase 1 (C4/C2 activating component of Ra-reactive factor)	chr1:81536157-81588592	0.301663	1.10868e-05	0.000494587	DOWN
522392	MXRA8	matrix-remodelling associated 8	chr16:48404517-48408873	0.294185	1.06995e-28	2.531e-26	DOWN
522967	MYO1D	myosin ID	chr19:17000646-17365682	0.460561	2.37647e-05	0.00201592	DOWN
522986	QSOX1	quiescin Q6 sulfhydryl oxidase 1	chr16:58841059-58872844	2.21331	5.96662e-09	4.22315e-07	UP
523294	GLT8D2	glycosyltransferase 8 domain containing 2	chr5:72352280-72394283	4.77078	0.000239499	0.0162222	UP
523694	SEPW1	selenoprotein W, 1	NW_001504420.2:27536-31805	6.34544	2.24501e-31	6.40648e-29	UP
524176	LOC524176	histone cluster 1, H2ai-like	chr13:67948772-68024422	4.55636	0.000940574	0.0288069	UP
524222	ECM1	extracellular matrix protein 1	chr3:21517382-21522788	0.241571	3.61744e-17	4.61236e-15	DOWN
524530	CCND1	cyclin D1	chr29:48550222-48559685	2.24952	0.0013313	0.0398519	UP
525154	SC5DL	sterol-C5-desaturase (ERG3 delta-5-desaturase homolog, S. cerevisiae)-like	chr15:30293085-30305033	0.494651	0.000274612	0.00971801	DOWN
525380	IER2	immediate early response 2	chr7:10700757-10702534	0.301688	0.00115821	0.0344739	DOWN
525659	GCLM	glutamate-cysteine ligase, modifier subunit	chr3:52542686-52560411	0.418151	0.000224601	0.0153886	DOWN
525716	S100B	S100 calcium binding protein B	chr1:149600294-149615241	5.14415	0.00162846	0.0464706	UP
526027	SPTBN1	spectrin, beta, non-erythrocytic 1	chr11:38627992-38839622	0.484236	2.25483e-08	1.45818e-06	DOWN
526226	LOC526226	histone cluster 1, H4i-like	chr1:1477119-1477431	2.41791	0.000606944	0.0196961	UP
526376	STK10	serine/threonine kinase 10	chr20:3870211-3992026	0.24524	2.2566e-05	0.000952328	DOWN
526460	TSPAN13	tetraspanin 13	chr4:26015622-26053688	3.1062	1.22214e-12	1.20723e-10	UP
526535	SQLE	squalene epoxidase	chr14:14610643-14632879	0.267819	3.69446e-22	6.51166e-20	DOWN
526609	SLC31A2	solute carrier family 31 (copper transporters), member 2	chr8:107623766-107632147	0.18977	1.45964e-12	1.42616e-10	DOWN
526682	CYP3A5	cytochrome P450, family 3, subfamily A, polypeptide 5	NW_001503535.2:2976-47878	0.207977	4.21985e-05	0.001701	DOWN
527124	CDKN2B	cyclin-dependent kinase inhibitor 2B (p15, inhibits CDK4)	chr8:22980452-22985365	0.306137	0.000298169	0.0101524	DOWN
527165	PDGFRB	platelet-derived growth factor receptor, beta polypeptide	chr7:61894858-61931333	0.256211	4.05422e-27	9.11086e-25	DOWN
527388	LOC527388	histone cluster 1, H4i-like	chr23:30734257-30734569	3.60204	0.00165409	0.0472963	UP
529059	MEOX1	mesenchyme homeobox 1	chr19:44570514-44589191	0.129375	4.32737e-09	7.9472e-07	DOWN
529235	DDIT4	DNA-damage-inducible transcript 4	chr28:27596270-27598302	5.45137	5.57443e-22	9.63627e-20	UP
529670	LAMA4	laminin, alpha 4	chr9:40434926-40595331	2.62253	0.00133193	0.0391906	UP
530102	COL6A6	collagen, type VI, alpha 6	chr1:155352731-155468040	0.0255139	5.34837e-07	2.95855e-05	DOWN
531068	OLFML1	olfactomedin-like 1	chr15:44263467-44293866	0.204075	0.000227364	0.00793699	DOWN
531367	NXN	nucleoredoxin	NW_001504564.1:29442-29875	3.69626	0.000317174	0.0107791	UP
531462	LOC531462	nudix (nucleoside diphosphate linked moiety X)-type motif 4 pseudogene	chr14:15146326-15146905	2.70168	0.000383576	0.0128655	UP
531552	ACSS3	acyl-CoA synthetase short-chain family member 3	chr5:12758312-12989418	0.0957323	2.70476e-07	1.55355e-05	DOWN
531659	C1QTNF3	C1q and tumor necrosis factor related protein 3	chr20:42053261-42085536	157.454	1.13767e-22	2.0453e-20	UP
532376	MAFB	v-maf avian musculoaponeurotic fibrosarcoma oncogene homolog B	chr13:70027782-70031165	0.0487506	2.45821e-06	0.000122761	DOWN
532512	POR	P450 (cytochrome) oxidoreductase	chr25:36252879-36278304	0.462775	0.000951561	0.0290938	DOWN
532569	S100A9	S100 calcium binding protein A9	chr3:18278413-18281115	28.3993	0.000898589	0.0280466	UP
532684	LOXL2	lysyl oxidase-like 2	chr8:74032203-74144071	4.50871	1.47728e-21	2.41441e-19	UP
533107	FADS1	fatty acid desaturase 1	chr29:41704878-41719006	0.196724	4.17394e-10	3.34996e-08	DOWN
533129	ETV4	ets variant 4	chr19:44469413-44483935	0.123989	2.69298e-06	0.000132642	DOWN
533177	SCARB2	scavenger receptor class B, member 2	chr6:94207378-94290107	0.493261	4.82677e-08	3.05884e-06	DOWN
533333	ELOVL6	ELOVL fatty acid elongase 6	NW_001502752.1:19902-104411	0.482352	1.69857e-06	8.928e-05	DOWN
533449	ITGBL1	integrin, beta-like 1 (with EGF-like repeat domains)	NT_186979.1:9805-38155	5.00542	0.000152911	0.0110282	UP
533642	PLOD2	procollagen-lysine, 2-oxoglutarate 5-dioxygenase 2	chr1:124617975-124739559	6.527	2.26923e-19	3.23779e-17	UP
533726	DHCR24	24-dehydrocholesterol reductase	chr3:97042867-97075518	0.272772	5.78316e-11	4.90423e-09	DOWN
533746	DPYSL2	dihydropyrimidinase-like 2	chr8:77788166-77866983	0.463123	6.73464e-08	4.13227e-06	DOWN
533994	SEC23A	Sec23 homolog A (S. cerevisiae)	chr21:50045167-50110437	2.44516	0.000202415	0.00714935	UP
534231	RPN2	ribophorin II	chr13:66649695-66773150	2.10571	5.24626e-05	0.00208206	UP
534257	CYBRD1	cytochrome b reductase 1	chr2:25706839-25739320	0.35348	2.12076e-07	1.24192e-05	DOWN
534482	FSTL1	follistatin-like 1	NW_001503493.1:13170-49237	2.69901	5.85755e-33	1.75512e-30	UP
534497	PMP22	peripheral myelin protein 22	chr19:33407637-33433327	0.477673	5.6658e-10	1.20155e-07	DOWN
534658	WISP2	WNT1 inducible signaling pathway protein 2	chr13:73824630-73838916	0.100351	3.79415e-05	0.00153629	DOWN
535122	C8H9orf91	chromosome 8 open reading frame, human C9orf91	chr8:109028559-109053599	0.319659	0.00177247	0.0497899	DOWN
535297	DST	dystonin	chr23:2801411-2993349	0.448106	0.000280313	0.00965414	DOWN
535376	TGFBR2	transforming growth factor, beta receptor II (70/80kDa)	chr22:5018656-5110524	0.393828	0.00032451	0.0109869	DOWN
535379	ABCA1	ATP-binding cassette, sub-family A (ABC1), member 1	chr8:99287137-99412920	0.196127	0.000235619	0.00819334	DOWN
535442	SGSH	N-sulfoglucosamine sulfohydrolase	chr19:53535136-53542280	0.224975	0.000437265	0.0145308	DOWN
535704	FKBP5	FK506 binding protein 5	chr23:9857979-9978389	0.475546	9.75671e-10	7.74943e-08	DOWN
535804	OXCT1	3-oxoacid CoA transferase 1	chr20:34569028-34840517	0.394349	2.71723e-13	2.85674e-11	DOWN
535927	TBC1D2B	TBC1 domain family, member 2B	chr21:30522811-30593636	0.282012	6.7894e-05	0.00263628	DOWN
535951	ITGA1	integrin, alpha 1	chr20:27743717-27859452	3.55321	6.33069e-05	0.002485	UP
536240	HECTD1	HECT domain containing E3 ubiquitin protein ligase 1	chr21:42605927-42621252	0.479932	5.24514e-16	1.79686e-13	DOWN
536628	ACSL4	acyl-CoA synthetase long-chain family member 4	chrX:35918165-35982348	0.496164	2.73547e-06	0.000134367	DOWN
537087	GBA	glucosidase, beta, acid	chr3:16550100-16554921	0.483326	0.00041272	0.0139691	DOWN
537224	LPIN1	lipin 1	chr11:88644305-88724333	0.301378	0.00115821	0.0344739	DOWN
537351	ABCA6	ATP-binding cassette, sub-family A (ABC1), member 6	chr19:62900201-62960890	0.174677	6.71298e-05	0.00262361	DOWN
537379	RBP1	retinol binding protein 1, cellular	chr1:131848477-131875427	0.12525	2.17487e-08	1.41154e-06	DOWN
537387	COL5A1	collagen, type V, alpha 1	chr11:108626976-108637339	2.39394	0.000355871	0.0123251	UP
537799	BICC1	bicaudal C homolog 1 (Drosophila)	chr28:12823529-12977742	0.489973	0.00145067	0.0421326	DOWN
538062	EDIL3	EGF-like repeats and discoidin I-like domains 3	chr7:85807749-86288246	6.83204	2.42716e-14	2.67703e-12	UP
538517	ARRDC4	arrestin domain containing 4	chr21:7524996-7537935	7.10347	0.000228038	0.00794508	UP
538564	COL8A1	collagen, type VIII, alpha 1	chr1:44900620-45079859	9.4121	9.20019e-28	2.12053e-25	UP
538575	PRSS23	protease, serine, 23	chr29:9058527-9067134	22.6926	5.22667e-39	1.95761e-36	UP
538590	COL5A2	collagen, type V, alpha 2	chr2:7554436-7744235	6.486	1.46328e-112	1.46149e-109	UP
538690	ID3	inhibitor of DNA binding 3, dominant negative helix-loop-helix protein	chr2:134965184-134966784	0.215234	3.06318e-10	6.5744e-08	DOWN
539019	CNN2	calponin 2	chr7:42539219-42547283	2.32623	0.00163856	0.0466109	UP
539079	GREM1	gremlin 1	chr10:29420495-29433023	2.30315	8.09848e-05	0.00310436	UP
539361	SREBF1	sterol regulatory element binding transcription factor 1	chr19:35434948-35450984	0.252208	2.58348e-06	0.000127598	DOWN
539381	CSRP2	cysteine and glycine-rich protein 2	chr5:6713795-6733508	15.2099	1.92717e-11	1.71518e-09	UP
539387	MPZL1	myelin protein zero-like 1	chr3:1467481-1549341	0.487765	3.31739e-07	1.88734e-05	DOWN
539467	PKDCC	protein kinase domain containing, cytoplasmic homolog (mouse)	chr11:25883371-25893474	11.3616	2.52951e-06	0.000125277	UP
539519	MLLT11	myeloid/lymphoid or mixed-lineage leukemia (trithorax homolog, Drosophila); translocated to, 11	chr3:21026918-21034056	11.7152	3.41423e-06	0.000166344	UP
539524	HSPB8	heat shock 22kDa protein 8	chr17:58910139-58923392	0.214185	0.000126015	0.00466153	DOWN
539603	SASH1	SAM and SH3 domain containing 1	chr9:89197005-89386238	0.404461	0.000127306	0.00467083	DOWN
539640	RCAN1	regulator of calcineurin 1	chr1:327876-339078	7.65806	1.37011e-05	0.000602247	UP
539905	FLRT2	fibronectin leucine rich transmembrane protein 2	chr10:99658321-99665088	0.408423	0.000371118	0.012471	DOWN
539993	SERINC1	serine incorporator 1	chr9:30361558-30392201	2.53813	1.06697e-07	6.45858e-06	UP
540040	ARL3	ADP-ribosylation factor-like 3	chr26:23851503-23876343	2.27788	6.46835e-07	7.43401e-05	UP
540474	LMCD1	LIM and cysteine-rich domains 1	chr22:18438655-18495673	81.3143	5.05831e-05	0.00201191	UP
540664	TNC	tenascin C	chr8:109490394-109562936	6.69229	1.63751e-185	2.67628e-182	UP
540737	KIAA0101	KIAA0101 ortholog	NT_185809.1:2556-4300	11.4385	0.000290963	0.0101757	UP
574093	CRIP1	cysteine-rich protein 1 (intestinal)	NT_185723.1:104092-105607	4.1184	1.49801e-47	7.08715e-45	UP
613358	MT1E	metallothionein 1E	chr18:23512974-23514322	0.015716	2.45821e-06	0.000122761	DOWN
613541	NDUFA4L2	NADH dehydrogenase (ubiquinone) 1 alpha subcomplex, 4-like 2	chr5:60431869-60439423	125.771	4.79581e-20	7.24531e-18	UP
613639	TSPAN12	tetraspanin 12	chr4:87807814-87873187	0.253583	0.000698928	0.0396519	DOWN
613759	UHRF2	ubiquitin-like with PHD and ring finger domains 2	chr8:40311393-40384078	0.451352	0.00080507	0.0441277	DOWN
613811	CXCL12	chemokine (C-X-C motif) ligand 12	chr28:45096057-45104176	0.0954613	5.43554e-07	2.98839e-05	DOWN
613932	PLD3	phospholipase D family, member 3	chr18:49253965-49266385	0.461899	1.35863e-06	7.29131e-05	DOWN
613941	C28H10orf116	chromosome 28 open reading frame, human C10orf116	chr28:41386246-41388491	2.30069	1.34394e-07	1.78664e-05	UP
613972	APOD	apolipoprotein D	chr1:73019924-73033244	0.332184	1.61747e-21	2.61971e-19	DOWN
614007	SH3BGRL	SH3 domain binding glutamic acid-rich protein like	chrX:44378796-44506544	2.66867	2.22279e-06	0.000112251	UP
614183	NUDT4	nudix (nucleoside diphosphate linked moiety X)-type motif 4	chr5:25953128-25969537	2.82971	2.95239e-07	1.68502e-05	UP
614335	RAB3IL1	RAB3A interacting protein (rabin3)-like 1	chr29:41860891-41879410	0.203271	4.21985e-05	0.001701	DOWN
614348	C12H13orf15	regulator of cell cycle	chr12:10225137-10240414	20.7793	9.7919e-09	6.69349e-07	UP
614673	NUPR1	nuclear protein, transcriptional regulator, 1	chr25:27945572-27946903	0.476183	1.04002e-46	4.89112e-44	DOWN
614711	MRPL33	mitochondrial ribosomal protein L33	chr11:73970206-73978596	2.69806	2.22474e-07	1.2902e-05	UP
614712	THY1	Thy-1 cell surface antigen	chr15:28394775-28400670	3.83483	1.01689e-17	1.3542e-15	UP
614851	WSB1	WD repeat and SOCS box containing 1	chr19:18727284-18742138	2.99995	1.5668e-08	1.03559e-06	UP
614988	TPPP3	tubulin polymerization-promoting protein family member 3	chr18:33891866-33895446	15.0861	8.50972e-06	0.00038536	UP
615158	PEPD	peptidase D	chr18:43099173-43218102	0.426087	9.85634e-05	0.00370706	DOWN
615342	BNIP3	BCL2/adenovirus E1B 19kDa interacting protein 3	chr26:50799948-50825509	3.91996	3.89466e-07	2.19493e-05	UP
615414	CCND2	cyclin D2	chr5:112050464-112073354	3.10287	1.1803e-05	0.000523937	UP
615431	MRPS6	mitochondrial ribosomal protein S6	NW_001502454.1:131575-152086	0.399668	6.14092e-06	0.000601068	DOWN
615465	TSTD1	thiosulfate sulfurtransferase (rhodanese)-like domain containing 1	chr3:9040183-9041640	0.111083	0.000294199	0.0100553	DOWN
615535	ENPP1	ectonucleotide pyrophosphatase/phosphodiesterase 1	chr9:72251318-72321381	36.9807	6.62258e-09	4.63271e-07	UP
615690	FAM3C	family with sequence similarity 3, member C	chr4:88403064-88457300	0.456157	2.7471e-07	3.44626e-05	DOWN
615761	KCNE4	potassium voltage-gated channel, Isk-related family, member 4	chr2:117115505-117118695	4.26822	1.38559e-06	7.19946e-05	UP
615785	SDC2	syndecan 2	chr14:65649686-65770712	2.77873	1.82853e-07	1.08136e-05	UP
615906	LSS	lanosterol synthase (2,3-oxidosqualene-lanosterol cyclase)	chr1:149202024-149230438	0.260473	1.64181e-08	1.08119e-06	DOWN
616139	FXYD1	FXYD domain containing ion transport regulator 1	chr18:45144241-45148564	10.3369	1.341e-05	0.000590893	UP
616148	LBH	limb bud and heart development homolog (mouse)	chr11:71527828-71553567	9.15178	0.000135392	0.00491733	UP
616200	LOC616200	glyceraldehyde-3-phosphate dehydrogenase-like	chr1:94223387-94231233	2.10338	9.5883e-40	3.66763e-37	UP
616222	COPZ2	coatomer protein complex, subunit zeta 2	chr19:39339996-39349790	2.9023	3.68513e-08	2.30841e-06	UP
616368	IGFBP7	insulin-like growth factor binding protein 7	chr6:74971000-75095658	6.34722	1.67792e-35	5.48466e-33	UP
616694	NSDHL	NAD(P) dependent steroid dehydrogenase-like	chrX:22720397-22746396	0.344915	8.29481e-06	0.000377529	DOWN
616818	S100A8	S100 calcium binding protein A8	chr3:18249109-18250091	71.1285	2.36004e-17	3.05243e-15	UP
616981	FERMT2	fermitin family member 2	chr10:66883450-66965697	2.29872	0.00111374	0.0333713	UP
617172	PPAP2A	phosphatidic acid phosphatase type 2A	chr20:25212285-25407287	5.96429	7.03956e-10	5.47867e-08	UP
617493	AIF1L	allograft inflammatory factor 1-like	chr11:104864646-104875389	7.38577	0.00156328	0.0448239	UP
617678	PALLD	palladin, cytoskeletal associated protein	chr8:556443-777035	2.46933	0.000129271	0.00472366	UP
618459	FAM101B	family with sequence similarity 101, member B	chr19:22168991-22174624	3.76149	8.65473e-10	6.67788e-08	UP
767827	C1S	complement component 1, s subcomponent	chr5:8965742-10989465	0.212339	1.56994e-30	4.15063e-28	DOWN
767898	ZFP36L2	zinc finger protein 36, C3H type-like 2	chr11:26935517-26939771	0.393517	1.70369e-06	8.77618e-05	DOWN
767905	GLIPR1	GLI pathogenesis-related 1	chr5:5257448-5317711	0.244302	0.00072789	0.0232021	DOWN
768081	TNFSF18	tumor necrosis factor (ligand) superfamily, member 18	chr16:37313525-37324735	7.39037	4.14152e-11	3.61438e-09	UP
768256	DECR2	2,4-dienoyl CoA reductase 2, peroxisomal	chr25:845805-853717	0.22482	4.81147e-09	3.419e-07	DOWN
777594	IFITM3	interferon induced transmembrane protein 3	NW_001494550.2:126438-127496	0.164045	7.40937e-91	6.66028e-88	DOWN
777601	LOC777601	uncharacterized LOC777601	chrX:37075465-37075628	3.71496	2.11782e-05	0.00184034	UP
777787	FABP7	fatty acid binding protein 7, brain	chr9:30105601-30109388	0.00429595	1.1194e-05	0.000498131	DOWN
781002	LOC781002	serine incorporator 1 pseudogene	chr7:12218997-12221806	2.58292	0.00082877	0.0260939	UP
781142	LOC781142	COMM domain-containing protein 6 pseudogene	chr17:31087580-31087838	2857210	7.69691e-07	4.11831e-05	UP
781874	LOC781874	heart and neural crest derivatives expressed 2	chr8:5796446-5798279	0.159777	0.00125633	0.0370874	DOWN
782051	LOC782051	ACTA2 protein-like	chr14:19563691-19599556	3.9364	1.88139e-14	2.14074e-12	UP
782274	LOC782274	tumor necrosis factor receptor superfamily, member 10d, decoy with truncated death domain	chr8:73448933-73510858	0.132389	3.07681e-05	0.00126869	DOWN
782568	LOC782568	-	chr8:73294003-73349233	0.101649	0.000723821	0.0231817	DOWN
782738	LOC782738	ribosomal protein S6 pseudogene	chr1:85030156-85030969	0.492565	4.81555e-08	3.06259e-06	DOWN
782825	GCNT4	glucosaminyl (N-acetyl) transferase 4, core 2	chr10:6031558-6033163	0.174653	6.71298e-05	0.00262361	DOWN
782991	LOC782991	tyrosine-protein phosphatase non-receptor type substrate 1-like	NW_001502322.1:37591-91274	0.469865	1.23982e-06	6.47949e-05	DOWN
783195	LOC783195	ribonuclease 4-like	chr10:25600745-25601144	0.461731	5.95016e-05	0.00239494	DOWN
783572	ADK	adenosine kinase	chr28:29311437-29818336	3.38836	0.000135514	0.00490196	UP
783816	CTHRC1	-	chr14:59093137-59221286	5.23248	1.01745e-06	5.36413e-05	UP
784007	LOC784007	T-lymphocyte surface antigen Ly-9-like	chr3:14063149-14075324	14.2539	2.41409e-35	7.61414e-33	UP
784297	LOC784297	annexin A5 pseudogene	chr1:107963658-107964613	3.38276	1.65402e-24	3.19742e-22	UP
784541	LOC784541	tumor necrosis factor receptor superfamily, member 10b	NW_001502708.1:9320-47722	0.216494	0.00137249	0.0401213	DOWN
785805	LOC785805	collagen, type VI, alpha 5	chr1:155569697-155680279	0.0564909	2.37892e-05	0.000996929	DOWN
785916	PRRG1	proline rich Gla (G-carboxyglutamic acid) 1	NW_001502351.2:19773-101281	2.89686	4.60456e-05	0.00366186	UP
786073	LOC786073	interferon-induced transmembrane protein 3 (1-8U)-like	NW_001494550.2:207631-208779	0.161188	0.00012613	0.00465621	DOWN
786101	GAPDH	glyceraldehyde-3-phosphate dehydrogenase-like	chr5:110079381-110083724	2.49272	0.00151079	0.0435972	UP
786487	FSTL1	-	chr1:66062012-66077185	4.48363	0.00132835	0.0398306	UP
786492	LGALS3	lectin, galactoside-binding, soluble, 3	chr10:69035773-69053718	0.495451	7.38542e-85	6.03523e-82	DOWN
786586	LOC786586	complement C1r subcomponent-like	chr5:8965742-10989465	0.0696004	1.17225e-23	2.17265e-21	DOWN
787512	CMTM3	CKLF-like MARVEL transmembrane domain containing 3	chr18:33242140-33326625	0.22978	4.22621e-06	0.000203696	DOWN
787514	LOC787514	lactadherin-like	chr21:20138977-20166455	0.490173	1.84486e-29	1.26402e-26	DOWN
787736	SELM	selenoprotein M	chr17:73190845-73193934	2.43856	4.59764e-10	3.67361e-08	UP
788567	LRRN4CL	LRRN4 C-terminal like	chr29:42505319-42507971	0.0677772	7.37455e-29	1.76773e-26	DOWN
788596	LOC788596	guanine nucleotide binding protein (G protein), gamma 11 pseudogene	chr3:6167168-6167686	2.14417	2.03978e-05	0.000871049	UP
788816	LOC788816	tropomyosin 2, beta-like	chr10:47049894-47065001	3.20557	1.02453e-08	6.95054e-07	UP
790811	LOC790811	MHC class I antigen	NW_001499683.1:24-2062	0.249943	2.2566e-05	0.000952328	DOWN
790878	PIR	pirin (iron-binding nuclear protein)	NW_001502293.1:165371-176976	0.174354	3.84034e-05	0.00310963	DOWN
100125317	ERO1L	ERO1-like (S. cerevisiae)	chr10:11169695-11307601	4.22938	0.000498582	0.0164167	UP
100125763	C10H5orf13	chromosome 10 open reading frame, human C5orf13	chr10:1687539-1720006	3.9298	0.000189209	0.0133224	UP
100126055	PIN4	protein (peptidylprolyl cis/trans isomerase) NIMA-interacting, 4 (parvulin)	chrX:47939226-47945762	4.91749	2.31459e-106	3.74838e-103	UP
100126272	CD302	CD302 molecule	chr2:37707779-37733382	0.49018	7.48257e-05	0.00293892	DOWN
100174924	LOC100174924	uncharacterized LOC100174924	chr9:66030734-66032550	9.47876	9.78735e-20	1.44227e-17	UP
100196901	LOC100196901	uncharacterized LOC100196901	chr19:56435247-56439742	3.18502	0.00147743	0.043002	UP
100270684	C15H11orf96	chromosome 15 open reading frame, human C11orf96	chr15:74121917-74123297	0.375309	7.04719e-12	6.464e-10	DOWN
100294784	LOC100294784	ribosomal protein L39-like pseudogene	chrX:59990000-59990156	0.383519	0.000453139	0.0282246	DOWN
100295757	LOC100295757	ribosomal protein L39-like pseudogene	chr6:8145848-8146004	4.794	0.00090608	0.0483261	UP
100297344	CALM2	calmodulin 2 (phosphorylase kinase, delta)	chr11:30789188-30802135	2.29381	6.57077e-11	5.54598e-09	UP
100297716	LOC100297716	thymosin beta 4, X-linked pseudogene	NW_001493824.3:368346-448900	1574760	0.000898589	0.0280466	UP
100313082	MIR763	microRNA mir-763	chr5:51651462-51651582	1.98266e-07	4.74715e-17	1.72583e-14	DOWN
100313396	MIR1282	microRNA mir-1282	chr21:55853815-55861215	1.99737e-08	4.33306e-173	1.28649e-169	DOWN
100313400	MIR1248-1	microRNA mir-1248-1	chr1:81991399-82012149	59130300	7.66921e-150	1.06059e-146	UP
100335299	LOC100335299	uncharacterized LOC100335299	chr16:53862135-53862438	0.422851	0.000592164	0.0344733	DOWN
100502547	RN28S1	28S ribosomal RNA	NT_183133.1:0-465	2.80639	0	0	UP
100847602	LOC100847602	-	chr5:112040056-112047867	3.27092	2.89818e-05	0.00120054	UP
100849252	LOC100849252	-	chr19:37326069-37343586	2.6704	3.65714e-15	4.32553e-13	UP
100849406	LOC100849406	-	chr3:14050033-14055300	13.0061	3.46153e-19	4.90011e-17	UP
100849482	LOC100849482	-	chr18:51520455-51533737	6.71177	0.00133748	0.0398367	UP
100849599	LOC100849599	-	chr3:18784279-18785862	0.0584607	5.03969e-05	0.00200895	DOWN
100849616	LOC100849616	-	chr13:21015377-21026618	0.274099	3.3452e-11	2.94804e-09	DOWN
100849839	LOC100849839	-	chr20:34530526-34535454	0.326637	0.000268184	0.00927193	DOWN
100849927	LOC100849927	tubulointerstitial nephritis antigen-like	NT_186541.1:540-5721	0.377988	4.26051e-05	0.00170972	DOWN
100850266	LOC100850266	-	chr15:81389116-81404543	0.11721	3.80508e-07	2.15119e-05	DOWN
100850351	LOC100850351	uncharacterized LOC100850351	NW_001505393.1:5-2073	3.6049	0.000116427	0.00433358	UP
100850907	LOC100850907	-	NT_186376.1:8436-16049	2.36548	0.000537571	0.0176274	UP
100850955	LOC100850955	-	chr1:68942163-68948689	4.8556	0.00152483	0.0438615	UP
100850994	LOC100850994	-	chr21:52009564-52018146	2.47732	5.81678e-05	0.00454475	UP
100851031	LOC100851031	basic proline-rich protein-like	NW_001504277.1:21325-24979	0.408251	4.50974e-06	0.000448807	DOWN
100851822	LOC100851822	-	chr19:14188583-14191796	0.0991574	0.000723821	0.0231817	DOWN
100852035	LOC100852035	-	chr29:51576067-51576450	3.042	0.00162839	0.046711	UP
100852293	LOC100852293	-	chr4:101544093-101618274	4.01069	6.41318e-29	1.55806e-26	UP

## Sheet: GO terms enrichment
Table S3	GO terms enrichment
Category	Term	Count	%	P-Value
GOTERM_BP_FAT	sterol metabolic process	16	0.3	1.3e-12
GOTERM_BP_FAT	vasculature development	23	0.4	2.1e-12
GOTERM_BP_FAT	cholesterol metabolic process	15	0.3	5.4e-12
GOTERM_BP_FAT	lipid biosynthetic process	26	0.5	7.5e-12
GOTERM_BP_FAT	cholesterol biosynthetic process	11	0.2	9.6e-12
GOTERM_BP_FAT	blood vessel development	22	0.4	1e-11
GOTERM_BP_FAT	sterol biosynthetic process	11	0.2	3.9e-11
GOTERM_BP_FAT	steroid metabolic process	16	0.3	9.8e-09
GOTERM_BP_FAT	blood vessel morphogenesis	16	0.3	9.8e-08
GOTERM_BP_FAT	steroid biosynthetic process	11	0.2	1.1e-07
GOTERM_BP_FAT	oxidation reduction	37	0.7	3.1e-07
GOTERM_BP_FAT	regulation of endothelial cell proliferation	7	0.1	1.9e-06
GOTERM_BP_FAT	angiogenesis	12	0.2	2e-06
GOTERM_BP_FAT	fatty acid metabolic process	15	0.3	3.6e-06
GOTERM_BP_FAT	extracellular matrix organization	11	0.2	3.6e-06
GOTERM_BP_FAT	isoprenoid metabolic process	8	0.2	1.2e-05
GOTERM_BP_FAT	tube development	13	0.3	1.9e-05
GOTERM_BP_FAT	collagen fibril organization	6	0.1	2.8e-05
GOTERM_BP_FAT	extracellular structure organization	11	0.2	3.5e-05
GOTERM_BP_FAT	regulation of protein kinase activity	13	0.3	6.5e-05
GOTERM_BP_FAT	negative regulation of endothelial cell proliferation	5	0.1	7e-05
GOTERM_BP_FAT	negative regulation of molecular function	12	0.2	7e-05
GOTERM_BP_FAT	isoprenoid biosynthetic process	6	0.1	8.1e-05
GOTERM_BP_FAT	regulation of kinase activity	13	0.3	0.00011
GOTERM_BP_FAT	regulation of cell growth	9	0.2	0.00012
GOTERM_BP_FAT	fatty acid biosynthetic process	9	0.2	0.00014
GOTERM_BP_FAT	regulation of cell motion	10	0.2	0.00014
GOTERM_BP_FAT	regulation of transferase activity	13	0.3	0.00015
GOTERM_BP_FAT	protein oligomerization	9	0.2	0.0002
GOTERM_BP_FAT	regulation of locomotion	10	0.2	0.00022
GOTERM_BP_FAT	negative regulation of catalytic activity	10	0.2	0.00027
GOTERM_BP_FAT	regulation of cell proliferation	20	0.4	0.00028
GOTERM_BP_FAT	regulation of cell migration	9	0.2	0.00036
GOTERM_BP_FAT	regulation of cell adhesion	9	0.2	0.00036
GOTERM_BP_FAT	protein homooligomerization	7	0.1	0.00039
GOTERM_BP_FAT	regulation of growth	13	0.3	0.00042
GOTERM_BP_FAT	negative regulation of protein kinase activity	7	0.1	0.00046
GOTERM_BP_FAT	negative regulation of signal transduction	10	0.2	0.00052
GOTERM_BP_FAT	skeletal system development	12	0.2	0.00056
GOTERM_BP_FAT	regulation of response to external stimulus	9	0.2	0.00062
GOTERM_BP_FAT	regulation of phosphate metabolic process	15	0.3	0.00062
GOTERM_BP_FAT	regulation of phosphorus metabolic process	15	0.3	0.00062
GOTERM_BP_FAT	negative regulation of kinase activity	7	0.1	0.00071
GOTERM_BP_FAT	negative regulation of transferase activity	7	0.1	0.00071
GOTERM_BP_FAT	negative regulation of cell communication	10	0.2	0.00074
GOTERM_BP_FAT	fat cell differentiation	6	0.1	0.00099
GOTERM_BP_FAT	regulation of cell-substrate adhesion	6	0.1	0.00099
GOTERM_BP_FAT	negative regulation of cell proliferation	11	0.2	0.0011
GOTERM_BP_FAT	peptide cross-linking	5	0.1	0.0011
GOTERM_BP_FAT	cell-substrate junction assembly	4	0.1	0.0011
GOTERM_BP_FAT	lipid homeostasis	6	0.1	0.0012
GOTERM_BP_FAT	regulation of phosphorylation	14	0.3	0.0013
GOTERM_BP_FAT	response to wounding	14	0.3	0.0013
GOTERM_BP_FAT	brown fat cell differentiation	5	0.1	0.0014
GOTERM_BP_FAT	regulation of foam cell differentiation	4	0.1	0.0016
GOTERM_BP_FAT	response to oxidative stress	8	0.2	0.0017
GOTERM_BP_FAT	positive regulation of cell-substrate adhesion	5	0.1	0.0017
GOTERM_BP_FAT	lung development	7	0.1	0.0022
GOTERM_BP_FAT	respiratory tube development	7	0.1	0.0022
GOTERM_BP_FAT	respiratory system development	7	0.1	0.0024
GOTERM_BP_FAT	regulation of cellular protein metabolic process	13	0.3	0.0024
GOTERM_BP_FAT	sterol homeostasis	5	0.1	0.0025
GOTERM_BP_FAT	cholesterol homeostasis	5	0.1	0.0025
GOTERM_BP_FAT	biological adhesion	19	0.4	0.0026
GOTERM_BP_FAT	cell adhesion	19	0.4	0.0026
GOTERM_BP_FAT	response to hypoxia	6	0.1	0.0028
GOTERM_BP_FAT	response to oxygen levels	6	0.1	0.0028
GOTERM_BP_FAT	muscle organ development	9	0.2	0.0029
GOTERM_BP_FAT	cell junction assembly	4	0.1	0.0031
GOTERM_BP_FAT	collagen metabolic process	4	0.1	0.0031
GOTERM_BP_FAT	negative regulation of biosynthetic process	14	0.3	0.0035
GOTERM_BP_FAT	multicellular organismal macromolecule metabolic process	4	0.1	0.004
GOTERM_BP_FAT	wound healing	8	0.2	0.0041
GOTERM_BP_FAT	cell migration	10	0.2	0.0049
GOTERM_BP_FAT	acylglycerol metabolic process	5	0.1	0.0049
GOTERM_BP_FAT	negative regulation of MAP kinase activity	4	0.1	0.0052
GOTERM_BP_FAT	organic acid biosynthetic process	9	0.2	0.0056
GOTERM_BP_FAT	heart development	9	0.2	0.0056
GOTERM_BP_FAT	carboxylic acid biosynthetic process	9	0.2	0.0056
GOTERM_BP_FAT	negative regulation of macromolecule metabolic process	15	0.3	0.0058
GOTERM_BP_FAT	positive regulation of protein metabolic process	8	0.2	0.0063
GOTERM_BP_FAT	skin development	4	0.1	0.0064
GOTERM_BP_FAT	neutral lipid metabolic process	5	0.1	0.0065
GOTERM_BP_FAT	glycerol ether metabolic process	5	0.1	0.0065
GOTERM_BP_FAT	organic ether metabolic process	5	0.1	0.0074
GOTERM_BP_FAT	regulation of behavior	4	0.1	0.0079
GOTERM_BP_FAT	localization of cell	10	0.2	0.0083
GOTERM_BP_FAT	cell motility	10	0.2	0.0083
GOTERM_BP_FAT	cell motion	11	0.2	0.0091
GOTERM_BP_FAT	regulation of lipid transport	4	0.1	0.0095
GOTERM_BP_FAT	multicellular organismal metabolic process	4	0.1	0.0095
GOTERM_BP_FAT	positive regulation of cell adhesion	5	0.1	0.011
GOTERM_BP_FAT	homeostatic process	19	0.4	0.011
GOTERM_BP_FAT	negative regulation of cellular protein metabolic process	6	0.1	0.011
GOTERM_BP_FAT	cell junction organization	4	0.1	0.011
GOTERM_BP_FAT	negative regulation of protein metabolic process	6	0.1	0.012
GOTERM_BP_FAT	epidermis development	6	0.1	0.012
GOTERM_BP_FAT	regulation of myeloid cell differentiation	5	0.1	0.012
GOTERM_BP_FAT	muscle tissue development	7	0.1	0.012
GOTERM_BP_FAT	regulation of proteolysis	4	0.1	0.013
GOTERM_BP_FAT	positive regulation of developmental process	9	0.2	0.014
GOTERM_BP_FAT	positive regulation of cell motion	5	0.1	0.015
GOTERM_BP_FAT	cartilage development	5	0.1	0.015
GOTERM_BP_FAT	positive regulation of response to stimulus	9	0.2	0.015
GOTERM_BP_FAT	ectoderm development	6	0.1	0.015
GOTERM_BP_FAT	negative regulation of macromolecule biosynthetic process	12	0.2	0.016
GOTERM_BP_FAT	positive regulation of cellular protein metabolic process	7	0.1	0.017
GOTERM_BP_FAT	bone development	6	0.1	0.018
GOTERM_BP_FAT	ossification	6	0.1	0.018
GOTERM_BP_FAT	tube morphogenesis	6	0.1	0.018
GOTERM_BP_FAT	cell-matrix adhesion	5	0.1	0.018
GOTERM_BP_FAT	skeletal muscle tissue development	5	0.1	0.018
GOTERM_BP_FAT	skeletal muscle organ development	5	0.1	0.018
GOTERM_BP_FAT	positive regulation of locomotion	5	0.1	0.018
GOTERM_BP_FAT	negative regulation of cellular biosynthetic process	12	0.2	0.018
GOTERM_BP_FAT	protein maturation	6	0.1	0.019
GOTERM_BP_FAT	phagocytosis, engulfment	3	0.1	0.02
GOTERM_BP_FAT	negative regulation of cell migration	4	0.1	0.02
GOTERM_BP_FAT	protein maturation by peptide bond cleavage	5	0.1	0.022
GOTERM_BP_FAT	membrane invagination	7	0.1	0.023
GOTERM_BP_FAT	endocytosis	7	0.1	0.023
GOTERM_BP_FAT	triglyceride metabolic process	4	0.1	0.023
GOTERM_BP_FAT	negative regulation of locomotion	4	0.1	0.023
GOTERM_BP_FAT	regulation of coagulation	4	0.1	0.023
GOTERM_BP_FAT	cell cycle arrest	5	0.1	0.024
GOTERM_BP_FAT	lipoprotein particle clearance	3	0.1	0.025
GOTERM_BP_FAT	cell-substrate adhesion	5	0.1	0.026
GOTERM_BP_FAT	negative regulation of cell motion	4	0.1	0.026
GOTERM_BP_FAT	regulation of angiogenesis	4	0.1	0.026
GOTERM_BP_FAT	phagocytosis	4	0.1	0.026
GOTERM_BP_FAT	inflammatory response	8	0.2	0.028
GOTERM_BP_FAT	macromolecular complex subunit organization	16	0.3	0.028
GOTERM_BP_FAT	aminoglycan metabolic process	4	0.1	0.029
GOTERM_BP_FAT	response to protein stimulus	5	0.1	0.03
GOTERM_BP_FAT	membrane organization	9	0.2	0.032
GOTERM_BP_FAT	acute inflammatory response	5	0.1	0.032
GOTERM_BP_FAT	lipid catabolic process	7	0.1	0.034
GOTERM_BP_FAT	striated muscle tissue development	6	0.1	0.036
GOTERM_BP_FAT	macromolecular complex assembly	15	0.3	0.036
GOTERM_BP_FAT	tissue remodeling	4	0.1	0.039
GOTERM_BP_FAT	integrin-mediated signaling pathway	4	0.1	0.039
GOTERM_BP_FAT	Ras protein signal transduction	4	0.1	0.039
GOTERM_BP_FAT	positive regulation of cell differentiation	7	0.1	0.04
GOTERM_BP_FAT	response to organic substance	11	0.2	0.043
GOTERM_BP_FAT	positive regulation of response to external stimulus	4	0.1	0.043
GOTERM_BP_FAT	regulation of chemotaxis	3	0.1	0.043
GOTERM_BP_FAT	positive regulation of chemotaxis	3	0.1	0.043
GOTERM_BP_FAT	regulation of epithelial cell differentiation	3	0.1	0.043
GOTERM_BP_FAT	positive regulation of behavior	3	0.1	0.043
GOTERM_BP_FAT	regulation of MAP kinase activity	5	0.1	0.046
GOTERM_BP_FAT	proteoglycan metabolic process	3	0.1	0.05
GOTERM_BP_FAT	actin filament organization	4	0.1	0.052
GOTERM_BP_FAT	branching morphogenesis of a tube	4	0.1	0.052
GOTERM_BP_FAT	glycerolipid metabolic process	6	0.1	0.055
GOTERM_BP_FAT	skin morphogenesis	2	0	0.056
GOTERM_BP_FAT	collagen biosynthetic process	2	0	0.056
GOTERM_BP_FAT	negative regulation of low-density lipoprotein receptor biosynthetic process	2	0	0.056
GOTERM_BP_FAT	regulation of low-density lipoprotein receptor biosynthetic process	2	0	0.056
GOTERM_BP_FAT	low-density lipoprotein particle clearance	2	0	0.056
GOTERM_BP_FAT	positive regulation of cell migration	4	0.1	0.056
GOTERM_BP_FAT	regulation of transforming growth factor beta receptor signaling pathway	3	0.1	0.058
GOTERM_BP_FAT	Rho protein signal transduction	3	0.1	0.058
GOTERM_BP_FAT	terpenoid metabolic process	3	0.1	0.058
GOTERM_BP_FAT	protein processing	5	0.1	0.058
GOTERM_BP_FAT	sulfur metabolic process	5	0.1	0.058
GOTERM_BP_FAT	positive regulation of catalytic activity	9	0.2	0.06
GOTERM_BP_FAT	negative regulation of immune system process	4	0.1	0.06
GOTERM_BP_FAT	positive regulation of myeloid cell differentiation	3	0.1	0.065
GOTERM_BP_FAT	negative regulation of cell differentiation	6	0.1	0.066
GOTERM_BP_FAT	protein complex biogenesis	10	0.2	0.069
GOTERM_BP_FAT	protein complex assembly	10	0.2	0.069
GOTERM_BP_FAT	immune response	14	0.3	0.071
GOTERM_BP_FAT	morphogenesis of a branching structure	4	0.1	0.075
GOTERM_BP_FAT	regulation of apoptosis	14	0.3	0.075
GOTERM_BP_FAT	regulation of programmed cell death	14	0.3	0.079
GOTERM_BP_FAT	positive regulation of immune system process	8	0.2	0.08
GOTERM_BP_FAT	regulation of cell death	14	0.3	0.08
GOTERM_BP_FAT	regulation of cyclin-dependent protein kinase activity	3	0.1	0.082
GOTERM_BP_FAT	prostaglandin metabolic process	3	0.1	0.082
GOTERM_BP_FAT	prostanoid metabolic process	3	0.1	0.082
GOTERM_BP_FAT	regulation of blood coagulation	3	0.1	0.082
GOTERM_BP_FAT	skeletal muscle fiber development	3	0.1	0.082
GOTERM_BP_FAT	lipoprotein catabolic process	2	0	0.082
GOTERM_BP_FAT	regulation of transcription in response to stress	2	0	0.082
GOTERM_BP_FAT	zymogen activation	2	0	0.082
GOTERM_BP_FAT	regulation of transcription from RNA polymerase II promoter in response to stress	2	0	0.082
GOTERM_BP_FAT	regulation of protein processing	2	0	0.082
GOTERM_BP_FAT	regulation of transcription from RNA polymerase II promoter in response to oxidative stress	2	0	0.082
GOTERM_BP_FAT	regulation of protein maturation by peptide bond cleavage	2	0	0.082
GOTERM_BP_FAT	negative regulation of epithelial cell differentiation	2	0	0.082
GOTERM_BP_FAT	protein homotrimerization	2	0	0.082
GOTERM_BP_FAT	negative regulation of cytokine-mediated signaling pathway	2	0	0.082
GOTERM_BP_FAT	peptide cross-linking via chondroitin 4-sulfate glycosaminoglycan	2	0	0.082
GOTERM_BP_FAT	chordate embryonic development	9	0.2	0.088
GOTERM_BP_FAT	chemical homeostasis	11	0.2	0.089
GOTERM_BP_FAT	embryonic development ending in birth or egg hatching	9	0.2	0.09
GOTERM_BP_FAT	ameboidal cell migration	3	0.1	0.09
GOTERM_BP_FAT	learning or memory	4	0.1	0.091
GOTERM_BP_FAT	innate immune response	5	0.1	0.093
GOTERM_BP_FAT	lipid localization	6	0.1	0.099
GOTERM_BP_FAT	complement activation	3	0.1	0.099
GOTERM_BP_FAT	regulation of myeloid leukocyte differentiation	3	0.1	0.099
GOTERM_BP_FAT	glycosaminoglycan metabolic process	3	0.1	0.099
GOTERM_BP_FAT	activation of plasma proteins involved in acute inflammatory response	3	0.1	0.099
GOTERM_CC_FAT	extracellular region	76	1.5	2.7e-15
GOTERM_CC_FAT	extracellular region part	50	1	5.6e-15
GOTERM_CC_FAT	proteinaceous extracellular matrix	27	0.5	1.7e-11
GOTERM_CC_FAT	extracellular matrix	27	0.5	1.3e-10
GOTERM_CC_FAT	extracellular matrix part	14	0.3	1.9e-08
GOTERM_CC_FAT	extracellular space	27	0.5	6.9e-07
GOTERM_CC_FAT	endoplasmic reticulum	36	0.7	1.1e-06
GOTERM_CC_FAT	basement membrane	8	0.2	0.00015
GOTERM_CC_FAT	collagen	6	0.1	0.00024
GOTERM_CC_FAT	fibrillar collagen	4	0.1	0.00068
GOTERM_CC_FAT	lysosome	11	0.2	0.00076
GOTERM_CC_FAT	lytic vacuole	11	0.2	0.00076
GOTERM_CC_FAT	cell surface	12	0.2	0.0027
GOTERM_CC_FAT	vacuole	11	0.2	0.0031
GOTERM_CC_FAT	endoplasmic reticulum lumen	6	0.1	0.005
GOTERM_CC_FAT	cytoplasmic membrane-bounded vesicle	16	0.3	0.006
GOTERM_CC_FAT	membrane-bounded vesicle	16	0.3	0.0073
GOTERM_CC_FAT	pigment granule	7	0.1	0.01
GOTERM_CC_FAT	melanosome	7	0.1	0.01
GOTERM_CC_FAT	cytoplasmic vesicle	16	0.3	0.031
GOTERM_CC_FAT	endoplasmic reticulum part	10	0.2	0.033
GOTERM_CC_FAT	vesicle	16	0.3	0.039
GOTERM_CC_FAT	cell soma	5	0.1	0.043
GOTERM_CC_FAT	transport vesicle	4	0.1	0.049
GOTERM_CC_FAT	sarcolemma	4	0.1	0.054
GOTERM_CC_FAT	collagen type I	2	0	0.066
GOTERM_CC_FAT	membrane raft	5	0.1	0.066
GOTERM_CC_FAT	myofibril	5	0.1	0.07
GOTERM_CC_FAT	microbody	5	0.1	0.075
GOTERM_CC_FAT	peroxisome	5	0.1	0.075
GOTERM_CC_FAT	actin filament	3	0.1	0.077
GOTERM_CC_FAT	contractile fiber	5	0.1	0.089
GOTERM_CC_FAT	external side of plasma membrane	6	0.1	0.091
GOTERM_CC_FAT	soluble fraction	4	0.1	0.096
GOTERM_MF_FAT	growth factor binding	15	0.3	6.6e-11
GOTERM_MF_FAT	insulin-like growth factor binding	10	0.2	1.2e-09
GOTERM_MF_FAT	carbohydrate binding	20	0.4	2.7e-08
GOTERM_MF_FAT	glycosaminoglycan binding	13	0.3	3.4e-08
GOTERM_MF_FAT	polysaccharide binding	14	0.3	3.8e-08
GOTERM_MF_FAT	pattern binding	14	0.3	3.8e-08
GOTERM_MF_FAT	integrin binding	8	0.2	1.9e-07
GOTERM_MF_FAT	heparin binding	10	0.2	5.8e-07
GOTERM_MF_FAT	extracellular matrix binding	7	0.1	4.3e-06
GOTERM_MF_FAT	calcium ion binding	34	0.7	1.1e-05
GOTERM_MF_FAT	lipid binding	18	0.3	9.2e-05
GOTERM_MF_FAT	antioxidant activity	7	0.1	0.00044
GOTERM_MF_FAT	protein complex binding	8	0.2	0.0008
GOTERM_MF_FAT	acid-thiol ligase activity	4	0.1	0.0016
GOTERM_MF_FAT	phospholipid binding	9	0.2	0.002
GOTERM_MF_FAT	enzyme inhibitor activity	13	0.3	0.0022
GOTERM_MF_FAT	retinoid binding	4	0.1	0.0023
GOTERM_MF_FAT	isoprenoid binding	4	0.1	0.0023
GOTERM_MF_FAT	extracellular matrix structural constituent	5	0.1	0.0025
GOTERM_MF_FAT	ligase activity, forming carbon-sulfur bonds	4	0.1	0.004
GOTERM_MF_FAT	peptidase activator activity	3	0.1	0.0045
GOTERM_MF_FAT	vitamin binding	9	0.2	0.0054
GOTERM_MF_FAT	intramolecular oxidoreductase activity	5	0.1	0.0063
GOTERM_MF_FAT	platelet-derived growth factor binding	3	0.1	0.0074
GOTERM_MF_FAT	L-ascorbic acid binding	4	0.1	0.0077
GOTERM_MF_FAT	lipoprotein binding	4	0.1	0.0093
GOTERM_MF_FAT	iron ion binding	14	0.3	0.014
GOTERM_MF_FAT	CoA-ligase activity	3	0.1	0.015
GOTERM_MF_FAT	intramolecular oxidoreductase activity, transposing C=C bonds	3	0.1	0.02
GOTERM_MF_FAT	cytoskeletal protein binding	13	0.3	0.02
GOTERM_MF_FAT	identical protein binding	14	0.3	0.023
GOTERM_MF_FAT	eukaryotic cell surface binding	3	0.1	0.025
GOTERM_MF_FAT	copper ion binding	5	0.1	0.027
GOTERM_MF_FAT	carboxylic acid binding	6	0.1	0.028
GOTERM_MF_FAT	peroxidase activity	4	0.1	0.028
GOTERM_MF_FAT	oxidoreductase activity, acting on peroxide as acceptor	4	0.1	0.028
GOTERM_MF_FAT	coenzyme binding	9	0.2	0.032
GOTERM_MF_FAT	serine-type peptidase activity	9	0.2	0.036
GOTERM_MF_FAT	serine hydrolase activity	9	0.2	0.037
GOTERM_MF_FAT	actin binding	9	0.2	0.038
GOTERM_MF_FAT	low-density lipoprotein binding	3	0.1	0.043
GOTERM_MF_FAT	oxidoreductase activity, acting on the CH-CH group of donors, NAD or NADP as acceptor	3	0.1	0.043
GOTERM_MF_FAT	oxidoreductase activity, acting on the CH-NH2 group of donors, oxygen as acceptor	3	0.1	0.043
GOTERM_MF_FAT	cofactor binding	11	0.2	0.044
GOTERM_MF_FAT	exopeptidase activity	5	0.1	0.048
GOTERM_MF_FAT	oxidoreductase activity, acting on the CH-NH2 group of donors	3	0.1	0.05
GOTERM_MF_FAT	oxidoreductase activity, acting on paired donors, with incorporation or reduction of molecular oxygen, 2-oxoglutarate as one donor, and incorporation of one atom each of oxygen into both donors	3	0.1	0.05
GOTERM_MF_FAT	protein-lysine 6-oxidase activity	2	0	0.055
GOTERM_MF_FAT	sugar binding	6	0.1	0.056
GOTERM_MF_FAT	FAD binding	5	0.1	0.057
GOTERM_MF_FAT	peptidase inhibitor activity	8	0.2	0.057
GOTERM_MF_FAT	peptidase activity, acting on L-amino acid peptides	18	0.3	0.068
GOTERM_MF_FAT	cell surface binding	3	0.1	0.072
GOTERM_MF_FAT	histone acetyltransferase binding	2	0	0.082
GOTERM_MF_FAT	serine-type carboxypeptidase activity	2	0	0.082
GOTERM_MF_FAT	stearoyl-CoA 9-desaturase activity	2	0	0.082
GOTERM_MF_FAT	ceramidase activity	2	0	0.082
GOTERM_MF_FAT	carnitine O-acyltransferase activity	2	0	0.082
GOTERM_MF_FAT	tau protein binding	2	0	0.082
GOTERM_MF_FAT	acetate-CoA ligase activity	2	0	0.082
GOTERM_MF_FAT	serine-type exopeptidase activity	2	0	0.082
GOTERM_MF_FAT	peptidase activity	18	0.3	0.086
GOTERM_MF_FAT	protein homodimerization activity	8	0.2	0.087
GOTERM_MF_FAT	endopeptidase inhibitor activity	7	0.1	0.094
GOTERM_MF_FAT	ion binding	79	1.5	0.095
GOTERM_MF_FAT	O-acyltransferase activity	3	0.1	0.098
GOTERM_MF_FAT	endopeptidase activity	14	0.3	0.099

## Sheet: KEGG pathway enrichment
Table S4	KEGG pathway enrichment
term	P value
PPAR signaling pathway	4.8e-09
ECM-receptor interaction	2.5e-08
Steroid biosynthesis	3.3e-08
Complement and coagulation cascades	2.6e-05
Terpenoid backbone biosynthesis	7.3e-05
Focal adhesion	0.00016
Lysosome	0.0017
Hematopoietic cell lineage	0.018
Butanoate metabolism	0.023
Biosynthesis of unsaturated fatty acids	0.034
Glycolysis / Gluconeogenesis	0.04
Fatty acid metabolism	0.041
Tryptophan metabolism	0.048
Glycerolipid metabolism	0.052
TGF-beta signaling pathway	0.055
Glutathione metabolism	0.069
Propanoate metabolism	0.09
